# Supplementary material for: An LLM-based methodology for the automatic detection of bias in the DuoWikiBias corpus
Source: Front Artif Intell. 2026 May 13;9:1791624. doi: 10.3389/frai.2026.1791624 (PMC13212246; doi:10.3389/frai.2026.1791624)
Supplement: Supplementary file 1 [file Data_Sheet_1.csv]

id	text	label
d_2436_01	habéis visto en DMAX y otros las series de CONTROL FRONTERAS USA, AU?	0
102004	@SinEmbargoMX @alopiaspelagicu Y ahora a cuidar al marido mija, no sea que se lo devore una Lagartona https://t.co/nbDZ7q5VGN	1
d_1242_01	Esas son algunas de las joyitas que nos llegan.	1
101680	Chulada haber sido parte de la primera tanda de #Rompeolas! Inolvidable experiencia al lado de mujeres impresionantes y de la mano de @SilviaLTrujill1 y @lu_201 💞✨🖤. Mucha lectura y reflexión, aprendizaje, amigas y feminismo 🔥📖❣️. Ay, inscríbanse amics! 💞 https://t.co/kJa6dgV4Sl	0
101838	@TheTransSystem "Traidora a la corona Terfiana" es mi nuevo género.	0
s_4219	Lo hicieron en el Sáhara español y lo van a volver a hacer con éxito en Canarias.	1
s_687	Les pagamos todo el confort in spain. Trabajamos para pagar impuestos, corruptos politicos y exiliados, mantener delincuentes en las cárceles, sostener sanidad y pensiones, mantener a inmigrantes ILEGALES que llegan a nuestro país y mantener a nuestras familias, hipotecas, etc	1
102361	Primera vez en mi vida que me grito un gol de Huila	0
d_2414_03	Que en la UE aterrice un avión y se escapen 20 tíos corriendo por una pista de una instalación de seguridad como un aeropuerto, igual de malo.	0
s_3002	Los mayores progresos sociales en este país han venido de la izquierda: matrimonio homosexual, aborto, permisos paternidad, subida SMI, igualdad entre hombres y mujeres, y un largo etcétera... No todo son euros...	0
101682	Soy la amiga que arruina la foto en grupo con mis amigas kakajajaaj	0
d_847_01	y por 50€ joder, al cambio es menos que un cerdo en el medievo!	0
101815	Me lo je pasado como un enano con el elden ring me ha gustao mas de lo que pensaba que me iba gustar como quiero a la guarra de mujer decirme iglesias chulas que vamos a tener sexo en ellas	1
101202	@werevertumorro Si esta comodo la verdad, hay 2 semanas entre cada uno de esos partidos que mencionas y partidos si hay pero son contra rivales menores.Quejate cuando sea doble jornada y sean esos 3 rivales pegados.	0
103278	No entro en la parte médica. Cada uno tiene su opinión. Pero si la sociedad occidental no se rebela en masa contra este tipo de medidas y defiende sus derechos civiles, seremos esclavos en menos de 20 años.Perderemos 200 años de evolución humanista en 20 años de Agenda 2030. https://t.co/dgsGN9nkiR	0
d_660_03	En términos políticos, tener a esta gente en el poder es como tomar tomar arsénico para desayunar.	0
s_2187	Déjalos. En España nos conformamos con no ser tan malos, salvo que no gobiernen “los otros”. Parecemos hooligans en vez de votantes.	0
s_2219	Cuales? Porque son los mismos que según ella están dejando paso a una “recuperación justa”: temporalidad, despido flexible y ertes entre otros. Es una mentirosa que os toma por tontos (y parece que acierta)	0
100722	@fairywiry Hacelo, una chica llevó al concierto de Harry Styles el armybomb y bts fue mira que suerte	0
101663	@EdMalagaTrillo Políticas de igual de género….pro aborto (ippf) y feminismo para fines de lucro con bolsillo ajeno. Tal como en España y Argentina.	1
s_3684	Circula de nuevo un texto que asegura que en Algeciras, la Cruz Roja se negó ayudar a un ciudadano por ser español. Es FALSO❌ ❌ URL URL	0
s_1674	Él y como vive es una evidencia mas de que somos un pueblo integrador y generoso.	1
101122	#Incapacidad permanente y trabajadores a tiempo parcial: se declara la inconstitucionalidad y #nulidad de la reducción adicional de la base reguladora mediante el #coeficientedeparcialidad. STC de 13/09/21#JusticiaSocial #PresenteyFuturo https://t.co/TfcIBLGPLw https://t.co/yKJUj6FNIP	0
d_119_01	Se puede atacar a las ideas, no a las personas.	0
s_3835	Soy de grecia. España es un pais que me gusta muchisimo y me encantaria algun dia vivir alli. Asi que no entiendo porque un asesinato tiene que ver con la nacionalidad...extranjero significa asesino ? 🤔🤔🤔	0
101332	@Shyy198 yo igual te cogeria en tus dias bb rica	1
s_4093	5.61 INMIGRACION. ¿Nos lo podemos permitir?. ¿Tenemos cubiertas ntras necesidades "cabales" correspondientes?. La respuesta es NO. ¿Porq lo hacen? ¿Cui prodest? ---------------- El Gobierno destina 51 millones a la acogida de inmigrantes en Canarias 👇 URL	1
s_1641	Si no le gustan las tradiciones de España que se vaya a su país a vivir las suyas. Siempre estamos igual; En mi país todo es más bonito, en mi país la gente es más educada. Pues yo les diré; En Barajas salen aviones todos los días para ir de vuelta a su país.	1
d_631_01	A trabajar a legalizar gente que vive gracia a las ayudas ?	1
101382	@Cromaclictv1 Hasta cuando vamos a soportar tanta violencia y humillación, hay que fumigar y barrer a toda esa escoria pero ya!!!....	0
s_1419	Lo que diga ese espantapájaros me la trae floja.	0
101907	Pero por qué se enojan? JAJAJAJA Zudi ganó el primero blindaje, ella le ganó a las tres restantes, en semifinales todos están en igualdad de condiciones (por eso eliminan las medallas)	0
102800	Odiaba las mujeres y se queja con una JAJAJAJA [21/2/22 11:11:23] Cristian: No se puede enojar x una foto???¿? [21/2/22 11:11:30] Cristian: Ay como las odio a las mujeres	1
102651	Sumisa, si tu Amo no piensa en tí lo mismo que tú en él, ya no es una relación idónea para ambos. Una mujer sumisa y sometida tiene que ser también querida, respetada y deseada. Haz valer tu persona. #bdsmِ	1
s_1943	Te jode eh... Te jode que sean los mejores datos en años eh... Si... Te jode te jode equivocarte jej	0
101540	@HeyLeunam Nefasta las vestimentas, la falda del wey toda 🤮, los zapatos de la última morra y la corbata de la principal, como pooooor?	0
102276	@tortiitart Si eso me pasó un poco a mi?Like de diseño me encanta, pero luego lo veo en su Splash art ahí haciendo manspreading rodeado de mujeres semi desnudas pues me da vibes que no me agradan... No culpo a la comunidad de que lo representen así porque en su propio arte oficial luce así	1
103142	@ChimuDoll Todo para salir beneficiada jajaj🤣🤣 se nota que es mujer	1
100433	¿Qué es el androcentrismo? No sé si quiero saberlo. https://t.co/JhJSzG89SM	0
d_1096_01	Rocío Monasterio Presidenta del Gobierno del reino de España. ¡¡ YA !!!	0
s_544	Eso Magalluf, previo pago tasas aeroportuarias, IVAs, imp. alcohol, pago ecotasa y muchos otros más, para que futuros estudiantes prof. @user pueda pagar ESTADO un sueldo. Se realista, tu salario no cae del cielo, y tu pensión de inmigrante ilegal.	1
100595	—Le dejó terminar de hablar, eso sí, alzó el dedo índice para que viese que tenía algo que decir—. Te pensabas que yo era como ellas, y que se me iban a caer las bragas porque me pintases un cuadrito y bailases conmigo un reggaetón. https://t.co/Dm7HJUNztB	1
101396	@Arturo23809501 @Randy19011 @iamOmarPE @VLADIMIR_CERRON @evoespueblo @PERU_LIBRE1 Exacto, sólo porque son de la misma corriente política es bueno y todo lo que se dice de Morales son calumnias que ni fundamentos tiene...que cabe recalcar que ni como funcionario público en su país a destacado, al final lo botaron como a una escoria más.	0
101052	🔴EN VIVO| "Esta democracia paritaria es mucho más que la presencia de mujeres(...) se trata de cuestionar modelos de qué es política, de cómo lo hacemos". @xagauche , Directora de Foro Constituyente @Uniconcepcion . https://t.co/WGxplt0JbA	0
103215	@Dimeilaz VOLVIMOS A LOS GRITOS SEXO Y SANGREEEE SKOOL	0
d_592_04	Mientras les den ayudas y se les mantenga y después de unos años, recompensa con permiso de residencia y nacionalidad, no se irán nunca .	1
103289	@aczino @elsabinox @LngSHT No tiene que ver pero el Blue te va a sodomizar. Hechos no opiniones.	1
d_507_01	Los más preparados	0
d_1704_01	Ellos son "los buenos".	1
100526	@Indignat22 @ElHuffPost @compromis Yo no tengo ningún amo tete. Lo de los Machos Alfa que montan partidos para follar y forrarse, que hablan de azotar mujeres hasta que sangren y se quedan la tarjeta con fotos íntimas de subordinadas para gayolearse, es algo que no me va nada. Ni eso ni que se proteja a violadores	1
s_1081	Este es idiota porque es ne.gro o es neg,gro xq nació idiota?	1
s_1931	No, espera, que va a volver la mierda facha que os choriza a todos en la puta cara. Seguid esperando.	0
d_2245_04	No es España.	0
d_1367_01	No se importa mierda, se importan personas, que en un porcentaje son delincuentes.	1
102049	@genarolozano @JTrianaT De MORENA y las feministas no vas a estar diciendo eso	1
102801	Pero es más que solo esoA mí me obligaron a la masculinidad normada cuando me decían "no te pares así; juega futbol; no vistas rosa"Mas no fui socializado como hombre porque mis compañeros hombres jamás me igualaron a un chico, pero yo no tenía "los encantos" para ser chica	1
100822	Me niego a vivir en el mundo ordinario como una mujer ordinaria. ✨	1
d_2209_01	Que pena, de verdad.	0
s_3420	La inmigración ilegal en España no es un problema real. Es muy baja. Y nadie está diciendo que no haya que regularla, de hecho es lo que se regula en ese tratado. Pero vamos, con la cantidad de pisos vacíos que hay en España a nadie le haría falta pagar alquiler	0
d_2223_04	¿Es de esa gente pardilla y cortita que se cree eso de que el mal del mundo es por falta de amor (entendiendo por amor achuchones)?	0
d_1693_01	Yo le daba 2 guantadas con la mano abierta a la tonta del note esta	0
102870	@blurrypola_ paula enserio no eres consciente de lo que significa que me digas eso viniendo de ti es que me pareces una puta divinidad t quiero muchisimo	0
d_1014_04	TODOS A OKUPAR, COHONE !!	0
d_1141_03	O esto o es que somos una sociedad tan DECADENTE Y ENFERMA que ya no tenemos remedio.	0
d_2515_02	Duro trato contra esta gentuza, 3 años de cárcel y después deportación inmediata para que se les quiten las ganas a otros de repetir una barbarie así.	1
101441	@Dasha_fcb Para que lo sepáis, que mantienen una relación muy estrecha", ha confesado Jorge Javier para zanjar de una vez la polémica.Para zanjarlo dice! Jajajajajajaj ya sabemos que tienerelacion si no de que iba a seguir ahi??	0
102423	@YodeverdadPaso Felicidades, eres parte del problema y no representas ningún movimiento que esté a favor de los derechos del ser humano, la misandria también es un problema GRAVE, te debes cuestionar y educar, no es tan difícil	1
d_2176_02	Bienvenidos a la fiesta y sálvese quien pueda.	0
d_2454_01	¿PRISION? Y ¿DARLES DE COMER Y UNA CAMA? O MEDIDAS DE REINSERCIÓN Y 500 EUROS AL MES AL SALIR?	1
102830	Lo que no dicen es que el hombre que se castra para " ser mujer" queda de por vida atado al hospital.	1
d_2252_04	Asi se aseguran futuros votantes los adeptos de la secta.	0
d_656_01	pabloIglesias & sanchezcastejon Repasemos: si legalizamos a 600.000 sin papeles, se puede estimar en, al menos. 400.000 votos.	0
d_1961_01	¿En serio hay que creer que sufren muchísimo, y eligen venir a que les mantengan en el peor país del mundo, habiendo tantos por escoger?	1
103138	@DavidGD96 Wow gracias! Y uno de rubia tonta sin saber de edición 😂	1
d_1376_02	Pero luego seguro que serás de los del lema "Sola y borracha quiero volver a casa".	0
d_945_03	Alá es grande y misericordioso (detalles que omiten de la noticia para no ser acusados de xenófobos).	0
s_275	Los españoles, estarán obligados por Ley a pagar la Sanidad de los inmigrantes ilegales URL	1
s_3269	Y cabe añadir que cualquier restricción a la libertad de movimiento acaba afectando a todos los ciudadanos, no sólo a los immigrantes. Si el Estado puede exigirle a los inmigrantes enseñar los papeles... obviamente esto obliga a todos a llevarlos.	0
d_2204_02	De buenos no tienen nada.	0
103547	@React734 @augusto_toribio @cruces_isaias @jjcc_chile A ver violar? Matar niños? Mutilar a mujeres? Traficante de drogas? En que libro leiste eso en uno de baradit supongoTotal es menos del 1% del total de tu ideologia politica en daños	0
100758	Soy la persona con menos capacidad de producción y estilo del país pero por alguna razón soy adicta a los tik toks de chetas produciéndose cual hollywood para ir a cualquier lugar tipo las amo chicas no paren nunca de ser tan divas	0
102451	@joseantoniokast Más que misoginia, comentarios homofóbicos, anti democracia, anti libertad, pinochetistas, etc etc.	1
d_2190_03	Que la forma en que lo hacen sea ilegal y rechazable, por supuesto.	1
102230	@MadreEntropica @sanlloce @meryjoetwitti Tanto a chicos masculinos como no masculinos, como altos y bajos y como rubios y negros.Los niños también se segregan por grupos sin necesidad de cumplir los cánones del machismo, digáis lo que digáis también existen comportamientos distintos.	0
d_1241_01	curiosamente el karma les está penalizando, que es algo que no se veía en menéame desde tiempos inmemoriales.	0
d_1206_04	¿Por?	0
d_1966_01	Claro, llegan aquí porque les trae el viento.	0
100871	Mi mamá: siéntate como una señoritaYo:#OhMyGod #OhMyGodAdele https://t.co/RSAVQpB2Pn	1
103119	Su lujuria reprimida acaba de atraer al demonio https://t.co/wvfwYbJ8Xw	0
100224	No solo somos valientes cuando denunciamos. Somos valientes cuando sobrevivimos, así sigamos en silencio. Valientes somos todas, las que hablan y las que no. Porque acá seguimos, seguimos de pie. #YoSiTeCreo	1
101864	@xavidavinxi El problema es precisamente, el ideario que rodea al uso de tal término	1
101891	A 110 años del magnicidio del General siguen más vigente que nunca sus ideales y sus principios que nos alientan a construir un país libre de igualdad de oportunidades…hoy más que nunca contra esos poderes fácticos que nos intentan robar hasta la esperanza. https://t.co/nT6RzvL0sd	0
102833	es broma no m gustan más guerras pero buen día para ser mujer en un mundo patriarcal 💗✨😎	1
103616	@petrogustavo Doctor ... repito, los niños que secuestró, violó la guerrilla y los usa como escudos humanos, ni un comentario de los vándalos guerrilleros	0
s_729	Y estamos de acuerdo con él, no queremos ilegales, porque entra delincuentes, o ¿Abre usted su casa a todo el mundo? Y soy inmigrante, pero vine legal, entregando todos mis documentos y esperando nos tiempos	1
d_864_01	Claro, lo mismo que alguien lo haga voluntariamente que comprar, literalmente, a una menor de tan solo 13 años para que sea tu esclava sexual.	0
100736	@jimenezlami7 @donfelixSPM Son tilapias de granja la mayoría del pescado vendido en las playas del litoral Boca Chica; Guayacanes y Juan Dolio, el que no sabe de pescado la consumen como de mar. Los engañan y eso lo saben todas las autoridades @ProConsumidorRD y no pasa nada. Estamos desprotegidos	0
d_721_01	hay que salair a la calle a manifestarse y pedir ELECCIONES YA MISMO !!	0
d_1680_01	Ojala hubiera mas gente como ella en España y nos pudieramos sentir patriotas de verdad.	0
101986	@AdvancedYogurt Sí y aún así hay muchos que no saben nada del tema y dicen que la mujeres no pueden entrar al MRA 😅. (Por suerte son poco)	1
d_2532_02	Ellos no han cotizado ni un euro.	1
101918	@Ck73254487 @_esthersanz @ivanedlm @gabrielrufian @vox_es La figura de los ERTE la implantó el PP, y este gobierno se lo quería cargar. El IMV ya existía en las CCAA. La igualdad de retribución ya existía. Lo último de las eléctricas, mejor no te contesto. Lo único es la subida del SMI, y no estoy seguro de lo que hayan hecho bien.	0
s_4186	Hace tiempo que advertí que el problema de la inmigración ilegal serà mayor que el de Covid 19	1
d_2531_01	los de la cruz roja y demas ongs tienen que estar que trinan, por saltarse la cadena de intermediarios viniendo en avión, y quitarles el chollo del recibimiento con la mantita roja. ¡que verguenza!	0
s_1562	Por que esta gente que come del estado ,no respeta las tradiciones del pais de acogida,sino esta contento que se marche por donde ha venido,en fin Como esta gente vuelva a salir en las proximas elecciones , creo que no,nos cambian los reyes por los drag queen.	1
103420	“Hasta que Irene Montero no se siente con nosotras y nos escuche va a tener una visión sesgada de lo que es el trabajo sexual”, dijo Contxa Borrell de OTRAS.Contxa, sabemos de sobra qué es para ti el "trabajo sexual"#ProxenetismoEncubierto#JuevesFeministas https://t.co/tW3nDJEtos	1
s_1659	Este mierda mamarracho fuera ya a tomar porculo asu país que cojones reclamas en España	1
s_364	El patriotismo consiste en cotizar aquí todo lo que queráis para pagar los ere de Andalucia, la sanidad y educación gratuita a todos los inmigrantes ilegales, y demás ocurrencias podemitas!!	1
100585	Ósea que la gente compra bragas usadas, y yo en la inopia.	0
101186	Doble discriminación = Mujer + Problema de salud mentalSi eres #Mujer y tienes problemas de #SaludMental: Prepárate para la doble lucha!!!🤜#VisiónPaternalista🤜#RechazoSocial🤜#AislamientoSocial🤜Rol tradicional femenino🤜#DependenciaEconómica🤜Escaso nivel empoderamiento https://t.co/Okyv2ELzic	1
s_79	Que yo haya cotizado toda una vida a la seguridad social miles y miles de pesetas y de euros y que ahora cualquier ilegal tenga la misma asistencia sanitaria que yo sin haber aportado ni un céntimo a la S Social, me repatea. Esto sólo ocurre con el fraudulento gobierno del @user	1
103387	@TaniaGonz4lez Esos alambres han pellizcado más tetas que cualquier hombre en el mundo mundial.	1
s_270	Y ahora tienen tarjeta sanitaria , madre mía , esto se va al garete	1
d_759_03	¿A quien van a votar?.	0
d_2040_02	Otra cosa, vuelva a revisar su escrito, tiene varias "inexactitudes".......Y ud lo sabe	0
101895	"Con el #BoletoUniversitario seguimos ampliando derechos, no solo promoviendo la igualdad de oportunidades, sino también facilitando el acceso y la permanencia de los alumnos y alumnas en los establecimientos académicos" -@donofriojorge 💪🏾👏🏾 https://t.co/B9TPKdQTUd	0
s_168	Siempre pagamos los mismos.	0
100351	@realBetoRiveros Dra Cordero, Villegas y acoso sexual en una misma frase, me hace pensar en el más vomitivo de los cuadros plásticos	1
100216	Kata Ya Heshima: Culture or Crime https://t.co/IEmrpoVccE via @YouTube #kenya #kajiado #FGM #WomensRights #women #torture	0
102719	Prefiero ser la mala del cuento que ser la princesa que necesita un hombre 💅🏻	1
100757	[9/12 7:42 p. m.] Virgay: chicas m enamoré en el preeeeee[9/12 7:42 p. m.] Virgay: le tapo el nombre porq son r buitres	0
d_183_02	Hay que darle la enhorabuena al rey emérito por no haberse convertido todavía al islam radical.	0
s_1688	Acaba de fallecer el joven canario agredido por un inmigrante ilegal en la plaza del hierro de MASPALOMAS Descanse en paz. A ESTO QUE DICE EL GOBIERNO SOCIAL COMUNISTA. ¿ESTO ES LO QUE NOS HA TRAÍDO? NI CANARIAS NI ESPAÑA NOS MERECEMOS ESTO.	1
102437	@froylanyescas @ConsulMexMAC @IME_SRE @SRE_mx Al feminismo le da igual todas las personasA pesar d q hay OCHO VECES MÁS ASESINADOS HOMBRES Q MUJERES, sólo difunde cifra d mujeres asesinadas y sólo pide protección para mujeresEl feminismo enseña q misoginia es el peor crimen pero misandría es placer y hasta deber https://t.co/lQIxgSENl1	1
s_528	Todo esto lo pagamos los españoles a través de un sistema confiscatorio de recaudación fiscal. La mayoría de los españoles también nos vamos a quedar sin hogar en los próximos 4 o 5 años. Los inmigrantes ilegales tienen más derechos que los españoles y estamos HARTOS!	1
d_191_06	Que casualidad que siempre se os "olvide" mencionar que muchos de esos curas pederastas son también homosexuales... de ahí quizás tu mención a que son homófobos... pero ya no cuela.	0
s_880	El CETI está desbordado y la situación es crítica, con personas contagiadas de coronavirus que no pueden mantener la distancia URL	0
s_3504	1) El pacto HABLA sobre detener la inmigración ilegal y cómo. 2) Si al obrero le bajan las condiciones laborales no es culpa del inmigrante, es culpa de su jefe.	0
100193	@PITCNT1 Por qué no hacen el paro que sé les antoje otro día y respetan el #8M o no tienen ni idea lo que significa ese día en la historia‼️⁉️ @PITCNT1 no sé cuelguen de una fecha que merece respeto ‼️✊🏼 #Uruguay #world #8Marzo #Diadelamujer #womensday #InternationalWomensDay	0
102743	Fuera Sofia, ve a pegarte chocazos contra la pares niñáta #SecretCuentaAtrás3	1
102105	@BluRadioCo Asi es. Y las mujeres no deberían opinar sobre la paternidad. Pasarán varias generaciones hasta que se dé el debate sobre la paternidad deseada.	1
s_4042	5.24 INMIGRACION 🛑Última hora: Al menos cinco inmigrantes ilegales de origen senegalés han agredido en grupo a una familia española en el Puerto de Santa María (Cádiz) ¿El motivo? La familia pidió públicamente a estos manteros que se pusieran las mascarillas. (@user )	1
s_1042	Y ete quien se cree que es? Para decir lo que debemos hacer en españa , a su puto pais	1
103439	@placeresarte @MagoGo99 Si el aborto no es matar por qué cuando comienza el embarazo hay dos seres con diferentes materiales genéticos mas después del aborto solo uno? No digas eufemismos, el aborto es muerte.Y las únicas que se pueden embarazar son las mujeres, que se diga trans no quita que sea MUJER	0
103211	@Rumay_Chian Ay no me recuerdes el cambio de sexo de último minuto que le hicieron, le tuvieron miedo al éxito unu	1
d_605_08	Oportunidades? No vamos a cargar los españoles con las oportunidades que deberían tener los inmigrantes en sus países de origen.	1
d_2048_02	Indica que el 60% de los muslmanes no trabajan en Inglaterra, cuando el es 6%.	1
102763	Conozco a muchos chicos que se quejan de "no todos los hombres son violadores" porque "not all men", pero no veo a ni uno protestando de lo que dice este cerdo https://t.co/KKL4Py1Mv7	1
d_943_01	ZP les daba visado al igual que Aznar y Felipe anteriormente.	1
d_205_01	¿4 páginas y sin la vieja?	0
d_2201_01	Indudablemente Mohamed aprovecha la miseria de esta gente como arma arrojadiza igual que Erdogan usó a los refugiados sirios contra la UE, en eso no vamos a discutir porque es obvio.	1
d_11_02	Dudas por un momento que nada les gustaria mas que matar tanto o mas que DAESH?	0
100580	Gente nefasta: 1) Los mamados que dicen "su gordito, miren mi pancita" alimentando los ideales de belleza dañinos. 2) Los que ni sobrepeso tienen, sólo están "aguaditos" como dicen y andan mamando con el body positivity. Todo por subirse al tren del mame.	0
103151	@AROSADR @TeJodoRojo Como se nota que es mujer, es como cuando te pillan en un renuncio, se aferran a una cosa y no sueltan ni explote el planeta 😂	1
d_1971_11	c) Aquí todo el mundo es muy tolerante en tiempos de paz, pero si estalla un conflicto étnico todo el mundo se verá forzado a huir o tomar parte empujado por las circunstancias.	0
102219	@RafaCabeleira @nelvidalbarral Non espero menos. E festa en Luz de Gas. 😜	0
101625	Ni Ucrania está en la OTAN ni hay ahí misiles de USA,ni gente inteligente defiende a Putin solo por estar contra la ideología de género- sentido comun...-el lobby feminazi o https://t.co/9713V2O1qu pensamiento muy primitivo!Incultos....	1
102290	@DVDCano todo esto es un tongo y la directora es amiga de esa familia y el premio será para la impresentable marimacho de Cristina iros a la mierda 💩	1
101850	@WaltN2021 @GnothiSeauton21 @FernandoSchre10 @MartaGomez1985 No, el feminismo busca la reinvindicación de la igualdad entre ambos sexos; lo que tú citas es hembrismo y es bastante diferente.	1
d_589_01	Tiene razón. A esta gente hay que tratarla como españoles, darles una oportunidad.	1
d_2460_02	Esos vienen a trapichear, a robar, a vivir del cuento y las subvenciones bajo el aplauso de indolentes como tú	1
101248	Enseñad educación afectivo sexual a les chavales y enseñadla bien, porfa. Nos ahorraríamos muchos disgustos	0
d_1468_01	¿Que se supone que tiene que hacer alguien de Cruz Roja cuando la persona que atiende la abraza?	0
d_1656_01	Para empezar, NO SON EMIGRANTES, SON INVASORES y, en lugar de "consolarlo", lo que hay que hacer es devolverlos por donde han venido.	1
d_889_01	Pero a ese tio hay que castigarlo, es un abuso que por un BIC tan preciado solo pague 50 €	0
d_2016_03	El artículo repite mucho la palabra racista para colgarsela a a todos los vecinos.	0
101217	En días como hoy súper pesados que no viene el personal del segundo tiempo y toca rifar doble jornada me digo por qué tanto trabajo si los demás no viene si. Está lluvioso el día pero los miro a media semana consiguiendo asta para la ruta y mejor no digo nada https://t.co/ZArc4c8our	0
101243	🆕 Te propongo el "Programa de educación afectivo sexual" para este curso.El programa FELIZ parte de un marco por el que se sustenta los planes de igualdad de los centros, así como de la exhortación del Amoris Laetitia. ➕ info👇 @ealonsogalindohttps://t.co/resLWe9zl8	0
d_556_03	DE VERGÜENZA Y LAMENTABLE.	0
s_3241	El llamado Pacto Global por la Migración tiene por objeto legitimar la inmigración ilegal en Occidente. Así de sencillo. La idea es promover la inmigración masiva desde países del Tercer Mundo hacia países como España, porque tenemos una economía comparativamente más fuerte.	1
d_1798_07	Ya puestos...las cosas se hacen bien o no se hacen.	0
d_3_01	Estoy totalmente de acuerdo, el tema es que eso significa un bofetada en el hocico a Arabia/Catar y eso parece que no es lo que desean nuestros amados lideres y sobre todo sus intereses económicos.	0
103165	¿Por qué los peruanos se deben limitar a consumir "cualquier cosa" para entretenerse cuando hay muchos más programas y series (algunas gratuitas) en internet? No le encuentro sentido. Solo son chistes llenos de pura misoginia y sexismo. #HablandoHuevadas https://t.co/8qxRMvNRpn	1
101670	#LaIslaDeLasTentaciones11No os entiendo, de verdad. No veo aquí a ningún maltratador psicológico. La manipulación me parece que viene mucho más por parte de Tania, que se ha aprendido un discurso populista para soltarlo y la aplaudan. Eso no es feminismo, señor@s. https://t.co/sPhCllPPN9	1
s_3594	De dónde sacas que vayan a venir 10000000 de inmigrantes	0
101716	Salud Sexual -- La mujer frígida, causas y tratamiento - https://t.co/k1gevRBzcI	1
102862	No lleves esa falda, pareces una puta. Te falta calle, no sabes nada de la vida. Tus amigas son todas unas zorras, es mejor que no quedes con ellas. Tu hermana intenta ponerte contra mí, no sabe lo que dice. Cállate puta!!!!!!!	1
s_2196	Y me gustaría saber qué tiene que ver eso para que cuente o no en las estadísticas, pero con ese perfil ya se ve de lejos que es un troll, mejor dejar que regrese a su cueva.	0
102932	realmente es una pelea de mierda los niños edgys de 13 años utilizan el 1er tuit como pretexto para hacerse los picantes 😝😝😝😜😜mujeres sin derechos pegar mujeres noseque y luego van a la madre a que le haga un sanwis	1
d_2061_03	Una hoja con todos sus derechos y deberes, al minimo delito deportacion de por vida.	1
100429	Humanos, abandonemos el androcentrismo y el utilitarismo. Nos irá mucho mejor a nosotros y al resto de especies 😊👌#antiespecismo	0
100999	Al final vivir y ser parte de cualquier troop es como tener un partido político que está siempre tratando de tirar abajo los demás porque no congenian con como uno vive la vida. Saquen la cabeza del culo y dejen vivir, si a vos no t gusta.. Genial! a nadie le interesa tu opinión	0
d_595_02	Si, sobre todo han traído seguridad, jajajajaja.	1
s_3276	No debe justificarse la emigración, debe solucionarse la causa que la origina, que son las malas políticas, el desamparo gubernamental, los malos gobiernos y los regímenes totalitarios y comunistas. Hagamos eco y exijamos a la ONU esa solución y no un Pacto Migratorio!!	1
s_3541	"Otro montón de progres" 🤣Ánimo @user , que si se hacen elecciones generales (que lo dudo, pero esa es otra historia), os vais a 60 escaños mínimo.	0
d_1731_01	Pero como no van a venir, si son los mas protegidos y el todo GRATIS.	1
101298	@horaciorlarreta Alumbrado, barrido, limpieza y comunera embarazada	0
d_544_03	A estos, que no son demócratas salvo para contar votos, les importa un pito lo demás.	0
d_840_03	Que quieren acabar con lo poquito que tenemos?	1
s_1279	Me 💩 en tu pvta madre cien mil veces. 💥JOPVTA💥 Si no te gusta, carril y a tomar por cvlo. Punto.😎✔️	1
103422	Serina Tachibana - Serina Lesbian Fun #TGirlJapan #tgirl #trans #ts #ladyboy #shemale #男孩子 #伪娘 #女装大佬 #人妖 #여장 #男の娘 #女装 #女装男子 https://t.co/NEo41RVeNU	1
s_121	Me parece frivolizar. La inmigración ilegal es un problema serio y lo que va a hacer crecer la xenofobia va a ser no querer asumir que no se puede acoger a todo el que se echa al Mediterráneo en una embarcación patroneada por mafias.	1
d_1800_01	Yo creo que este novedoso método sólo sirve para la primera vez, es de suponer que se activen los protocolos oportunos para que no se vuelva a repetir.	0
102882	@CNNEE Pues no sé. Tendría que primar la valía, y después , si hay más hombres que mujeres, o más mujeres que hombres, sería algo circunstancial. Más que paridad, lo que tendría que haber es igualdad de condiciones entre hombres y mujeres.	1
s_1496	A este sectario no se le puede echar de España??	1
103010	"Hay un juicioi descriptivo que se basa en que hay un porcentaje apabullante de prostitución forzada [...] estos porcentajes se han convertido en mantras [...] Llevo años yendo a las fuentes y el método es tan acientífico como el boca a boca" —Llobet https://t.co/QfUsxF86ql	1
103301	@Miri_run @eurovision_tve @ChanelTerrero Que poca sororidad con Chanel. Una mujer racializada e inmigrante que no ha hecho otra cosa que cantar y bailar. Que pena	1
100252	@DrCoffee777 @DeniseQuinones9 Tu eres de les persones que vive segure de que a las mujeres hay que maltratarlas y que ellas deben dejarse maltratar repetidamente. De paso no pierdes oportunidad de hacerlo tú misme. Que mal te va amígue!	1
s_545	Los turistas vienen a dejar su dinero a nuestro país para que después podamos pagar nuestra sanidad, nuestra educación y nuestros servicios sociales que los inmigrantes ilegales, sin haber cotizado nunca, nos colapsan.	1
d_2199_03	Arriesgan sus vidas y la de sus hijos en pateras, por buscar una vida mejor!	1
s_193	Pues la Derecha productiva, como siempre. Para que los niños de papá progres puedan hacer sus políticas simpáticas de mierda.	0
102607	Si eres Soltero🧍 buscas mujer obediente y buena pa'l hogarVete a la sierra de OaxacaAquí en #Sonora 🌵 pura respondona hay......	1
s_1418	Pero si el 28 de diciembre ya paso URL	0
s_2484	Si, aunque Sánchez y Yolanda Díaz tienen un máster cum laudes.	0
101222	Vandana Shiva es una física, filósofa y escritora india. Activista en favor del ecofeminismo, recibió el Premio al Sustento Bien Ganado —también llamado Premio Nobel Alternativo—, en 1993.#SPMx2022 https://t.co/D48Ph46rtr	0
d_2221_05	Con la colaboración imprescindible de parásitas descerebradas hipócritas como la niñata esta, que por supuesto no va a responder civilmente por cada crimen que cometan los que pretende que entren sin ningún tipo de control.	1
103544	@ivanch0 @petrogustavo Y que no puede violar los tratados de comercio, que aunque no nos gusten, estan vigentes y se reflrman de congreso a congreso.Vendedor de falacias!!!!!	0
s_2759	Historia del comunismo en un tweet	0
s_840	Miserable es usted q promociona economía sumergida,inmigración ilegal,y después funde a impuesto a autónomos y pymes q hacen encaje d bolillo para mantener negocio y con ello el 80% d empleo d este Santo país para mantener tu sueño húmedo bolivariano	1
d_1035_01	si después de lo que ha vivido la víctima y su hija piensan que el problema es que están mal atendidos y como un rebaño de cabras, es que esta sociedad ya no tiene remedio...	1
100652	Cinco8: Así afecta la brecha salarial de género a las mujeres venezolanas https://t.co/08LpOCGgq2 https://t.co/yYnD6VfnUA	0
s_3408	Estando Sanchez y la ONU de por medio seguro que el tratado es mortal para los españoles.	0
103178	"Ante el aumento de la violencia, la misoginia, el sexismo y la LGTBIfobia, las feministas salimos hoy a las calles para visibilizar juntas la fuerza y diversidad del feminismo y nuestra potencia transformadora."💜✊🏻 https://t.co/80aru1rwvD	0
s_496	Lo que menos se paga es lo que dices*, quería decir.	0
102602	@Rafael_Gar03 @vizcarra007 @Any_V_V Tu eres Jesús de Nazareth? Yo sé que mi mamá terrenal es Azucena, mi papá espiritual es Dios. El cual se conforma de padre, hijo y espíritu Santo. María es esa mujer obediente y sumisa que el señor uso para volverse hombre de carne y hueso peeeero ella no representa para mí nada+	0
d_1994_01	Senegal es muy grande, pueden ir allí a rebosar todo lo que quieran.	1
100862	@Tyrexito Que va.La criaron como una señorita dueña de su hacienda. No ha crecido con odio, sino con un desprecio condescendiente por la gente que no tiene.	1
102915	Aplausos a todas las morras que ven primero por otras morras antes que seguir la cultura del patriarcado	0
s_4130	5.61.1 INMIGRACION "Como tratan a la GC q es mandada a la Palma(por el volcan). --------- @user dónde les están alojando a los que llegan de refuerzo a Canarias. Abajo los inmigrantes ilegales en uno de los hoteles de lujo de las islas (@user) URL	1
100800	@SaninPazC @dmaldonadocas A las mujeres cisgenero y heterosexuales no se nos quita nada, ni se nos mueve una pestaña cuando comprendemos la cantidad de dificultades que viven y enfrentan las personas LGBTI, lo cual no quiero decir que tengamos que estar de acuerdo con absolutamente todo lo que ell@s dicen	1
102877	buena foto teodoro pareces una puta en decadencia https://t.co/1LecSxbGKi	1
d_1864_01	El acogimiento de inmigración ilegal puede ser el caballo de Troya perfecto…	1
d_1115_01	Gracias por la corrección.	0
100919	La justicia debería cambiar esto. Si se dan dos oportunidades para conciliar y una de las partes no se presenta debe presumirse culpable. Liberen los juzgados!! https://t.co/klfiZFqTsE	0
s_546	Por eso deberiamos crear medios para legalizarlos y volverlos personas de probecho para el sistema, no permitir que los empresarios los exploten a su favor.	1
s_1270	Lo q tiene q hacer si no quiere adaptarse q se vaya a su pais o a la 💩 y nos deje tranquilos	1
d_715_01	En un país medianamente serio serían expulsadas y aquí en este país de pandereta se premia la ilegalidad. De pena.	1
s_4164	su ocupación por las bravas. Se entiende como 'toma pacífica' la arribada diaria a las islas de numerosas barcazas con una media de 400 a 600 moros. Me comenta mi hermana que en todo el sur de Tenerife (una de las dos islas mayores) la situación de tantos miles de👇	1
d_142_02	Solo ha que ver videos de barbaridades de lo que en nombre de esa religión se hace en oriente medio, y no unos pocos "locos" sino miles y miles.	1
101017	@ibobx @mariavlena @svgiachero cual es su vida ? tiene pareja, hijos, su vida.. mucho bla bla bla !!!la violación en cualquiera de sus formas es un delito aberrante y debe ser penado con prisión ! de ahi, a decir la cultura de la violación o que ser mujer es igual a"victima" es un reverendo disparate !!!!	1
100222	Este señor inombrable puede estar pasandolo mal y #rociocarrascoyositecreo ...no lo paso mal....venga por favor si es el que siempre a hablado de su familia..... increíble #yositecreo #rociocarrasco https://t.co/hK85FCMz0T	0
101620	Que le paso a nuestra camiseta...???Que fea que es...Mbae pio pea meta sport....🤦🏻🤦🏻	0
d_1149_06	Ya está bien de engañar a la ciudadanía.	0
s_1289	Es urgente echar a este energúmeno cuanto antes.	1
d_1059_01	1 - Punto uno, no se puede criminalizar a toda la inmigración, pues hacerlo sería incurrir en el mismo error de quienes dicen que todos los hombres somos unos violadores maltratadores.	0
d_2133_02	No quisieron el progreso de Egipto, ignoraron al Imperio Romano, abrazaron al Islam.	0
d_429_02	No solo nos pagarán las pensiones, sino que vienen a solucionar el problema de la obesidad en Europa...	1
103605	@Soyomarvasquez @ClaudiaLopez la Masacradora la historia cuenta que la Policía masacró a más de una docena de jóvenes y violó a chicas entre el 9 y 10 de septiembre imaginen la masacre del Paro con todo lo peor que fue.	1
s_1115	El buenísimo acabará con Europa y el primero en caer y ser un estado islámico será España pues jamás nos defenderemos por miedo a que nos llamen racistas., Mujeres españoles empiecen a comprar burkas q eso es lo que la izmierda os está preparando.	1
s_1670	Entro ilegalmente, se le dio ciudadanía y privilegios, está en un parlamento con pasta y más privilegios, creo que le costaría leer un texto solo un poco farragoso. Estos podemonguers cada día se superan más. Ahora vas y metes un blanco en su país de origen a ver que pasa.	1
d_1144_02	Mejor los devolvemos a su país de origen, los fichamos como delincuentes prohibiéndoles la entrada para siempre y cerramos el chiringo donde viven pagado con impuestos de todos que solo sirve para importar criminales comunes y vivir del la subvenciona por el "cargo que tiene de ellos"	1
102257	@JosEscolar Cuñao y encima haciendo mansplaining. Puntúa doble.	1
d_1658_02	Preséntele a su esposa e hijas, que las mías las pondré a buen recaudo.	1
100183	¿Qué os molaría hacer para el @womensday #2022? ¿Os animáis a juntar fuerzas y hacer algo junt@s, @WomenInVoiceSp - @WomenInVoice - ${placeholder}?#BreakTheBias #2022 #AWS #womenpower #IWD2022 https://t.co/mZppQbl2eQ	1
100181	En marzo Marvel celebra el día de la mujer con un especial con aventuras de algunas de sus heroínas. ¡Tendrá varias portadas, será difícil elegir una solo!https://t.co/wjdvvUK5yS#WomenofMarvel #MarvelComics #diadelamujer #WomensDay https://t.co/56mhnyZZz4	0
102889	@MirzaFloresG @LegislativoJal Claro las mujeres somos más de la mitad de la población, por el principio de la paridad de género 👏👏👏	0
s_42	Manda cojones, por pertenecer al ejercito, tienes el ISFAS, si se te ocurre aparecer por la seguridad social, primero por la visita te mandan una factura que mete miedo y luego te amenazan por si no consigues que se la paguen, pero si vienes de fuera no hay problema	1
101843	Lo más triste de Twitter es meterse a un tweet donde se mencionen las palabras "heterofobia", "racismo inverso" y "hembrismo" jajaja	1
102807	Último pedazo de rosca que me como porque este año si voy a ir al casting para ser chica hooters.	1
d_800_01	La cosa está mal, muy mal y peor que se va a poner y está gente , prometiendo, prometiendo y prometiendo.	0
101511	La frente muy alta, la lengua muy larga y la falda muy corta	1
d_1004_02	Yo les he votado.... pero ya no me representan.	0
s_1740	Todo ello, con el objetivo de "desacreditar" a los menores y de "despertar o aumentar entre la población, los prejuicios y estereotipos contra este colectivo especialmente vulnerable".	1
102119	Las mujeres no deberían pasar frío y mucho menos TÚ mami 🥺😫 !!	1
103637	@Mephistora28 @Cryser_03 @jakmecane_23 @ZGM_edits @iPandarina no,fue la zorra de tu madre	1
101513	Siempre tuvo la frente muy alta, la lengua muy larga y la falda muy corta 💃🏽	1
s_1445	que se vaya a su pais a cazar leones	1
100241	@pardodevera @publico_es Pero a las mujeres hay que creerlas "sí o sí" jajajaj. Dais pena todo el día con la matraca de la opresión.Los policías llevan años pidiendo cámaras. A ver si se las dan y dejáis de llorar.	1
103296	@butacaparadiso @ceciliaansaldo Si es que no te vas a “Sodomizar la literatura” que es a la misma horeja ;-)	0
d_2028_01	Actualmente España es la nueva Grecia en lo que a materia migratoria se refiere.	1
100670	🦊 ¿Envidia de qué?*Dorian el pobre vive en un infierno entre el bullying y la licantropía. *Will, pues bueno, los desamores no le ayudan... encima el pobre es casi asocial y esos tocs que tiene ...(Sorry bb❤️😂) *ARYA ESTÁ COMO UNA CABRA, ES IRASCIBLE Y MUY COMPLEJA » https://t.co/Qehi6IM3mc	0
102518	Ya me lo decían, no women no drive (Mujer al volante peligro constante)	1
s_608	Te dedicas a contestar argumentos con gilipolleces, se ve que es la unica forma que tienes de defenderte, riéndote de los que dan una opinión diferente. Lo primero es que ha dicho inmigrantes ILEGALES,que no es lo mismo.Y si te dejaras de gilipatrañas y te pudieras a ver economía	1
d_1483_04	Una muchacha de 20 años, poniendo en jaque a una nación como España.	0
s_4013	2.11 EFICACIA --------------------- Denuncio la ineficacia Subdelegado del Gobierno en #Albacete nueva fuga de inmigrantes ilegales con #COVID__19 abandonan por la fuerza instalaciones de IFAB, la Policia desbordada no lo ha podido impedir.(@user) URL	1
100887	La @CODHEM tiene un Centro de Mediación y Conciliación que a través de un procedimiento ágil, eficiente, gratuito y efectivo, fomenta el diálogo entre las partes involucradas para generar acuerdos que lleven a la solución legal y satisfactoria @MyrnaGarciaMx https://t.co/JOJIiAjKth	0
s_2616	Parece que en su trabajo es nefasta, pero, ya, lo de no saber ni hablar... URL	0
d_1759_01	Durante el pasado año, una pandemia que provocó la muerte de 74.000 españoles, no fue causa suficiente como para que, este gobierno, antepusiera las razones de salud pública a las de unos supuestos derechos humanos de más de 41.000 inmmigrantes marroquíes y subsaharianos...	1
101965	Hay un comentario que se puede traducir como machista por algunos pero la realidad es que la mayoría de las mujeres no sabe manejar media mierda y cada vez que casi me pasan por encima da causalidad que es una que va manejando	1
d_2483_02	Además allí los políticos dirigentes los cuidarán como a sus propios niños, 20 votos futuros a PodemosP$oe o a algún partido independentista, un grano no llena granero pero ayuda a sus compañeros.	1
d_808_03	Y luego pensamos que la vida es injusta cuando los injuntos son estos politiquillos de pacotillas	0
d_1007_01	Ese negativo es de un masoca español o de un progre	0
s_3913	Veréis como no los expulsan...que país este y que leyes!!!	1
101167	@nurygglez @parlamentcat @Esquerra_ERC @JuntsXCat @cupnacional @EnComu_Podem No solo es q mientas y llames bichos a personas con diversidad funcional o género, sino que encima hablas de misoginia con la misma falta de respeto a la mujer que cualquier señoro. Q al finde cuentas es lo q eres, un autentico señoro por muy mujer “feminista” q digas q eres	1
102568	Yo pienso lo mismo En sus dos parejas anteriores era la mujer florero con vestidos caros. Lo que a ella le gusta. #RFloresSiTieneEducacion https://t.co/puwdMZoZTz	0
s_607	Si hablamos de los pocos que son unos delincuentes, pues el sistema policial y judicial estan para eso. No hace falta prohibir la inmigración, que si, que hay gente ilegal que entra a malas, pero mucha es gente desesperada buscando poder vivir.	1
100265	Fiscalía imputó cargos al profesor y sociólogo Fabián Sanabria Sánchez como supuesto responsable de abusar sexualmente de un joven. https://t.co/19pocLUqpj via @www.surnoticiaspc.com https://t.co/b4vV2d0IOg	0
d_943_05	Mejor se queden hasta mejores tiempos.	1
102985	@GustavoZuir No porque era específicamente un donante gay, pero el mencionó esa posibilidad entre las razones, por ende había prejuicio contra los gays (homofóbico)	0
101003	espero que lo haya querido decir es que gracias a la pornografia y la cultura de la violacion, para muchas las relaciones sexuales pueden llegar a ser violentas por la idea de dominación/sumisión que esta tan erotizado que se use fuerza física contra nosotras https://t.co/6TXZpQiVxy	1
103452	Maldita violencia contra la mujer💜😢Todos los días hay casos. 🥺Por eso que arda🔥 porq las instituciones con preferencias partidistas no les interesamos, porq disimulan una transversalidad de género, porq criminalizan a las morras que ayudan morras, porque mueren mujeres.	1
s_33	Cuando se recortaba la sanidad y costaba incluso vidas ninguno de vosotros lo criticasteis. Y a salvo de un cáncer no estamos nadie	0
103581	@Enrike33251951 @Francohp_ Discriminar es también negar al otro. No es necesaria la violencia física para que sea discriminación.Es discriminación cuando suceden estas cosas tmb, porque es violencia simbólica.	0
102874	Mucho menos que alguien tenga el culo pegado a una silla por muchísimas horas a la semana en una oficina durante toda su vida, hasta consumirse únicamente en la labor al punto de llegar a suicidarse (Japón, te admiro, pero a la vez me pareces una puta mierda en otros aspectos)	0
103577	"Separar la obra de la artista es esto. Despojar a una mujer de su propia creación, una mujer que, además, tuvo que poner su nombre en siglas para poder escribir y publicar, porque era mujer y eso no vendía, una mujer superviviente de la violencia machista que ha puesto,..." https://t.co/CvvnZxoDiL	1
102615	Mis prioridades:1-Dios2-la familia 3-el casamiento 4-ser una mujer obediente y servirle a mi esposo e hijos	1
103074	@s2ouyaa m queda claro, eso es putofobia t lo juro	0
101118	@nmirandaghn @Gabriel86619883 Justamente eso significa, es un país atrasado en derechos sexuales y reproductivos. Por algo tenemos índices tan terribles en estos temas, su tema con el síndrome de down es una conspiración que se hace usted en su cabeza, acá eso ni por cerca se ha considerado. 💁🏽‍♀️	0
s_1362	a ver tú, gilipollas, no sabes que hay un rey negro?? Racista tú y tú Puta madre. Antes de querer acabar con nuestras tradiciones vuelve a tu país a acabar con las tuyas y de paso con el subdesarrollo mental y económico. Au.	1
101608	@AgenciaElVigia @neuquino21 @TNTSportsAR @HernanSCastillo @DistasioNicolas Ese de la foto es Sacco y la 'artista'. Cada vez más falseta y fea	0
d_1628_02	Si procrean es para dominar el mundo.	1
102629	@giovenuvola Fue un laaaarho camino, muchas gracias por estar conmigo siendo una mujer rebelde y luchadora, te amo tanto tanto y me pongo soft de saber que estás orgulloso de mi. 🥺	0
102764	Fuí a cenar a 5to Piso con mi psicólogo, digo, ya realmente no soy su paciente aunque yo la llame así aún y todo el mundo cree que es un beta 😏 Mano, no todos los hombres cuando invitamos a salir vamos pendiente de una ensalada de jamón y papa.	0
100633	2021 ha sido un año de mucho crecimiento para Factoría F5. Seguiremos combatiendo la brecha digital de género y social en 2022. 💫 Feliz año! #RompemosLosCódigos#ProgramarEsParaTi https://t.co/b5jmsrmDrk	1
s_806	- Acosar a MENAS - Echar mierda a inmigrantes ilegales - Quejarse de sacar a un dictador del valle de los caidos - Usar muertes para conseguir votos - Encubrir delitos que, si fuera de alguien de izquierda, pedirian carcel - Pedir que se acabe la libertad de expresión en cataluña	1
d_2076_03	En España no nos hace falta la presencia de la Cruz Roja.	0
102641	Elevar la calidad educativa:Mujer sumisaHombre rey de la casaConclusión: Machismo https://t.co/TnZDkbsCRk	1
101467	La educación sexual y los estudios de género deberían ser materias impartidas desde la primaria	0
101340	@barfly01 Siempre estaré contigo acompañándote en tus días grises y soleados. Te amo inmensamente	0
s_1516	Confirmado (x si no lo estaba de antes, que lo estaba…): este tío es GILIPOLLAS. Así, en mayúsculas y con todas sus letras… 🤦🏻‍♀️	0
s_1248	No! Si eso, sacamos a ala en procesión, no te jode! A mi me parece racista el ramadán, lo quitamos y punto	1
d_2025_04	b) Numero de fallecidos en Israel que va en aumento.	0
102494	La Policía Municipal de Madrid ha alertado, de forma pública, de un aumento de casos de violaciones por sumisión química en la capital de España. https://t.co/Avj1Wg3hbZ	1
102797	@kindapatri @jaa_naa_ @psainz03 dios como odio a las mujeres, en concreto a ti y a mi novia	1
s_1617	Democracia es lo que quiere la mayoría, no lo que quieren grupos pequeños para meter mierda. As always	0
d_685_01	Efectivamente, pero en España no es una actividad perseguida utilizar el dinero de los contribuyentes para comprar votos.	0
103105	@loliruizz mentirosa yo baje y lo estaba viendo con vos otaku reprimida aceptaloO	1
100318	✅Promoción de la #equidad en la contratación (art. 52): "Se podrán establecer medidas de acción positiva para favorecer el acceso a las mujeres". #LOSU	0
100317	@MenteMona @ladyficil @Vakero67624644 @Starter_KZT @IreneMontero Sí solo dijera eso me parecería correcto, pero como indica "Starter" el texto q le precede si puede ser discriminatorio con el hombre “medidas de acción positiva para favorecer el acceso de las mujeres”, pq si el sexo menos representado es el hombre entiendo q puede no aplicarse	1
d_2064_01	Digamos las cosas como son , España es el único país del mundo que no defiende sus fronteras, están asaltando las vallas y las fuerzas de seguridad mirando, pues tienen orden del gobierno de no intervenir ¿ qué queremos?	1
d_2010_01	A ver, que fracaso fracaso es crear una cuenta clonando el nombre de un rival político y venir a soltar estas chorradas de odio en meneame que nadie con 2 dedos de frente se traga.	0
102943	Perra delincuencia, ya solo falta que me orine un perro 😑😪	0
101188	Con motivo del #DiaDeLaMujerEmprendedora os traemos los testimonios de tres emprendedoras senior de #GeneraciónSAVIA que hacen frente a la doble discriminación: el género y la edad¡Una fuente de inspiración!👇🏻	0
s_85	A mi me encantaría que la sanidad universal la pagaran todos los votantes del psoe... Veríamos cuanto dura.	0
s_313	Mi mamá con 89 alis queda Excluida de sanidad universal por ser inmigrante regular! La ley y beneficios son para los ilegales	1
100636	Sobre #5G, Inteligencia Artificial y Big Data son los cursos con los que ayudamos a cerrar la brecha digital de género. 👊En #Argentina, #Huawei y el Centro de Géneros en Tecnología ofrecen 600 becas que formarán a las futuras líderes en tecnología. 👩‍🎓 https://t.co/pH7BTZPs8a https://t.co/CuNkiUlZNN	0
100362	@MooMoonjun @feniciano ¿Y para qué fuera la mejor tenía que hacer bullying? Sufrí lo típico, burlas, acoso, golpes, etc. Y aún así, siento que la secundaria ha sido lo mejor que he vivido hasta ahora, otros motivos lógico. Deja de desviarlo todo hacia un solo punto.	1
d_2284_02	20 años de cárcel comiendo cerdo, y después expulsión	1
d_1396_06	No hay que vallar el parque, hay que impedir inmigración tercermundista y musulmana. Punto.	1
102986	@Jnlomeli La verdad, sí crea prejuicio... Al saber esto cambia, malamente, la percepción de la noticia. No debería, pero sí toma relevancia ese otro detalle.	0
d_2100_02	Ya sabes, un teclado, el anonimato y a escribir barbaridades. La cara oculta.	0
103646	@vargas_wero Awebooooo!!! No veo lógico q una chivahermano quiera ver a las putas zorras campeonas y, si así fuera, no son realmente de @Chivas . Que chingues a su puta y bomba madre el America junto con el Atlas!!!!	1
103511	@Lekerken @babyaetchecopar Con consentimiento y a los 16 años; se llame como se llame es lo mismo el novio de 23 que el futbolista de 26 o un actor de 40.No sé en Cuba o Nicaragua, pero aquí (con o sin "consentimiento") con hasta 15 años SIEMPRE ES VIOLACIÓN, y si el novio o no novio es mayor...	1
d_1726_02	Y a la semana que viene a pedir el subsidio y a cobrar.	1
d_1189_14	si, por supuesto pero es mi escoria y ya le buscaremos solucion, no hace falta multiplicarla por 100 y descontrolarla.	1
d_1686_01	No es odio, es criticar una conducta ridícula de esta chica.	0
s_3487	No te has leído ni un solo párrafo de lo que se ha acordado en URL lo hubieras hecho tu opinión sería totalmente diferente a la que expones aquí.Pero no es debatir lo que a ti te URL manipular.Pues vale!	0
101051	Un gusto participar en el Diplomado “Herramientas para la defensa de la democracia paritaria “#juntassomosmasfuertes. Agradezco a ⁦@RebecaMaltosG⁩ la generosidad de su invitación. https://t.co/uWq8qdt5rb	0
102816	@AkitsuriStar No entendí,te vas a hacer una operacion para parecer chica?no es que sea transfobico pero es que nose si decir para ser chica o para parecer ser chica porque	1
101745	Menos mal que no quiere golpear y busca debate de ideas!! https://t.co/lpyvLlqKlG	0
d_2392_03	El pp no es solución, hará lo mismo que el psoe, ¿quienes fueron los que abrieron la espita de la invasión?	1
102693	@ENHONORAMIPAIS Trabajo para médicos mujeres, hombres, enfermeras y enfermeros	0
d_914_02	No quiero ni imagíname que la han expulsado también o mandado con su familia.	0
102744	me has... ¿llamado niñata?—planteándose la posibilidad de moñearla de verdad—.	0
s_390	Le repito ya que parece que no termina de comprender lo que lee, si un inmigrante ya está en España y trabajando, siendo ilegal no puede tener sanidad aunque pague impuestos por pocos que sean e indirectos, que no entiende?	1
s_764	Me temo que también es su gobierno, ¿o se quiere independizar? ¿O es mozambiqueño? Desde luego esta trabajando mejor o peor por los ciudadanos no preocupándose ahora de los inmigrantes ilegales	1
d_2244_02	Si tu eres una jeta que vive de eso.	0
100738	@Roberto_Mene Casi se parte el Tobillo la pobre chica!!!😂😂😂	0
100980	Esperando para irme a consulta. Hoy toca neurólogo y ecocardigrama. Mis madrinas Magui y Marisella ya me vienen a buscar. Mi cuidadora @CristinaBottar2 me viste para la ocasión. Espero que me vaya bien y pueda seguir mejorando día a día. Un beso, soy Flor. ♥️ https://t.co/ZBcPtbq2Kd	0
100817	Cuando el curso de coeducación e igualdad de género que estás haciendo cuenta con la pansexualidad y separa la Q del colectivo LGTBIQ+ sabes que alguien no está haciendo bien su trabajo.	0
102157	La realidad es: los únicos amigos que tienen las mujeres son aquellos hombres que no se atrevieron a lanzarse hacia ellas	1
103623	Creo que ya me active en mood zorra y me estoy chamuyando a los amigos de los pibes con los que salí y me boludearon.Que no se la cuenten después yo SOLTERA y ellos tremendo aguilones y solteros también jajaja🦅	1
103573	Violencia machista: Las mexicanas supervivientes a los ataques con ácido levantan la voz | Planeta Futuro | EL PAÍS https://t.co/BvSbX53toA	1
s_866	Es decir. 46 inmigrantes ilegales que entraron en España saltándose la ley. Ahora están aquí y tenemos que pagar con nuestros impuestos la atención sanitaria que necesiten en un país que no tiene garantizados el pago de pensiones y la sanidad, con una deuda de más del 100% PIB	1
101472	No nos hay tocado la lotería, pero hoy tengo #regalazoYa está disponible en #openaccess el libro 'Al encuentro de la familia. Estudios de género, transmisión y reproducción social en España (s. XVI-XIX)' que coordino junto a Francisco Precioso @UMU @ULL https://t.co/XKd3epfW91	0
103183	@dama_rosas Las pericias determinarán las razones para el asesinato. Si se trató de retaliaciones, discriminación, venganza, etc., MOTIVADOS por el SEXO BIOLÓGICO O EL "GÉNERO" del menor (no sé su edad); entonces ADEMAS DE MALTRATO INFANTIL, tipificaría para VIOLENCIA DE GÉNERO. Ambos.	0
s_3940	Echar a todos los inmigrantes, y con eso tendremos trabajo todos.	1
102576	@daniellachavezc Sólo alguien tan unineuronal se expresa de esa forma... "Lis zirdis".. no hay que ser de izq para darse cuenta de tu CI. Una mujer florero como tú es el ideal de tu candidato.	1
103653	@alertasurbanas @El_Universal_Mx @UCS_GCDMX la misma patrulla que le roban la llanta hace unos años la misma que choca, haber si ya capacitan a su personal, están bien zorras https://t.co/oewCPg4lsK	1
d_166_01	Detrás siempre est?n los PatiRiArKaAz-LiIzTaAz con sus grandes dineros; donde cada clero es su peón; incluyendo a las MoOnArKiAz; donde cuanto peor mejor, si ellos lo dominan, para que no se hable de estadios, donde sus incapaces jefes, fueron "arreglados" con la guillotina.	0
101282	@MoncadaMaca @_jtroncoso @RipleyChile Lo mismo en La Polar,me obligaron a meterme en un seguro de 180.000 anual, cuando me di cuenta, fuí embarazada a cerrar la cta, se hacían los locos, nadie hacia nada, no me querían cerrar la cta sin que pagase el seguro, así que ojo con La Polar. Al final tanto jodí q la cerraron	0
s_2223	Usted no tiene vergüenza, dejen de mentir a los españoles. Panda de impresentables, gobierno comunista dictador.	0
102503	@atribinu "Cuidadooooo, mujer al volante" ...Jajaajajaaajaaaa Y lo traduzco al francés cuando estoy allá...Jajajaaaaa jaaaaaEste por lo menos me hace reír 🤣😅😆 🤗	1
s_1967	39,8 de paro juvenil. 55% el 2012 17,2 de paro en mujeres. 26,6% en 2012 Ertes a full… mejor que desempleados. 48 millones no son la población activa. La tasa de paro actual es del 14,57%. En 2012 era el 26,1% URL	0
102913	@Fallobear @IrvingGatell No creo que aquí se trate de sospechar y de infamar. No se muestra prueba de nada. Así de sencillo. Y si su mujer es la de los recursos? Hay algún problema en eso? Digo, no siempre hemos de ser los varones, no hay patriarcado tampoco en eso.	1
s_1802	Pues con un 5,5 de inflacción no se yo lo de la recuperación, Sra Díaz. Veremos recortes de nuevo y si no lo recuerda yo se lo digo, los mayores recortes los hizo ZP en 2010 . Y seguimos liderando el paro juvenil y femenino en Europa .	0
101477	La Universidad Autónoma de Querétaro, a través de la Facultad de Ciencias Políticas y Sociales, convoca a egresados y egresadas de Licenciatura, Especialidad, Maestría y Doctorado a participar en la segunda edición del Concurso Universitario sobre Estudios de Género.📚👩‍💻 https://t.co/ryvlOxdobc	0
102828	Mis tetas son muy lindas y me da mucho malgenio que cuando se me baja la autoestima por x o y comentario que encuentro de cualquier imbécil en redes sociales pienso en que necesito operármelas. No hay descanso para ser mujer.	1
100207	@AristeguiOnline Viejo estupido e ignorarte al feminicidio. #WomensRights #mybodymychoice	1
101032	Ah pero se podía hacer en 12 cuotas sin interés claro sí me sobran 20k por mes que no sabía en qué usarlos	0
100772	Voluntariado para proyecto de prevención del ciberacoso y otros riesgos online en ies https://t.co/wJ2wY0kjKk	0
d_627_03	ya que hay superávit y sobra empleo, vamos a dar la nacionalidad a millones, y de paso dar papeles a cientos de miles de ciudadanos super integrados...	1
103428	Lxs periodistas trans, colas, lelas, no binarie debemos ser objetivos, la objetividad nos dice que un candidato atenta contra nuestras ideas y por sobre todo nuestras vidas. https://t.co/A8JA8upnJB	0
103275	@javillagra La recuperación del sentido y de la dignidad de la política exige significativas reformas del sistema electoral así como de eficaces dispositivos de garantías contra degradaciones partitocráticas y mercantilismo político. Se requiere de la sociedad civil y movilización ciudadana	0
d_1185_01	Sólo ayer entraron en patera más de 400 ilegales magrebís en Murcia y 170 en Alicante.	1
102042	@albermudezr @aciprensa Mi amado Dios todo poderoso té pido por la conversión de las feministas 🙏	1
s_1507	A embolicar a tu puta casa.	1
d_1212_08	De hecho no quieren cerca de los chaletarros ni a la gente común y decente.	0
d_1568_03	Si no sabes separar tu trabajo de la emotividad mejor no te dediques al trabajo social no puedes empatizar con todos los desgraciados a los que vas a tener que ayudar	0
s_697	Para que todos estemos contentos, deberíamos crear dos sistemas sanitarios paralelos en España. Unos que paguen sus impuestos y, cuando tengan un problema, los atienda la sanidad pública. Otros, que no paguen nada y, cuando tengan un problema, que le rueguen ayuda a Amancio.	0
100968	como la siguiente historia: oso panda se automata por la reencarnación espontánea. su cuidadora que se enamora de sus ojos lo ahorca con un hilo en la reja pero es que el panda ya había logrado trascender de cuerpo. QUé?..	0
s_3440	Y sois los primeros que los contratáis porque le pagáis una mierda y sabéis que no van a protestar por no darle derechos... hipócritas.	1
s_801	Ningún gobierno ha gestiona bien esta crisis, y ninguno lo hubiera hecho bien y menos la derecha/ultraderecha. Recuerdo que Vox dijo que quería hacer que los inmigrantes "ilegales" no tuvieran derecho a sanidad pública y hacerles pagar por visitas médicas. Eso agravaría las cosas	1
102103	¿Me pregunto qué pasará cuando haya denuncias por corrupción contra mujeres que ahora hablan de paridad y así para llegar a los cargos? ¿Se reforzará el machismo diciendo "por eso las mujeres no deberían gobernar"?	1
d_1143_02	Supongo que como es tan buena comprenderá la violencia de estas personas.	1
d_2188_01	Le podríamos regalar a Carmena para su casa estos 8000 personas como un acto humanitario y de concordia ,¡¡ja,ja,ja,!!	0
d_2035_01	Por la caridad entra la peste y este es solo un pequeño eemplo.	1
100951	@xarxatic Para esto viene muy bien hablar sobre el mito de la libre elección y el vender como feminismo la cosificación del cuerpo femenino. Es completamente incoherente pero de incoherencias está el mundo lleno.	1
101432	lo mismo cuando le chupan las patas a los varones que rompen los estereotipos de genero, no se cansan de ser pelotudos ustedes https://t.co/DPjazu3RJP	1
s_1531	El puntual es un panfleto y ese titular falso, lo que dice Mbaye es que pintarse la cara de negro es blackface y es racista. Personalmente NO estoy de acuerdo con Mbaye, me parece mejor poner un Baltasar negro de verdad pero caracterizarse de negro no me parece racismo	0
101856	@PublicoZendal @dlacalle La pancarta estaría más completa y justa así..." El Coronavirus mata más que el machismo y hembrismo juntos "	0
s_350	#SanidadUniversal Los españoles tienen que pagar con sus cotizaciones e impuestos para tener acceso a la sanidad, a los inmigrantes ilegales les sale por la cara. URL	1
100921	Propuse reformar la Ley de Igualdad Sustantiva para incorporar al marco normativo el principio de corresponsabilidad social, con el fin de alcanzar la igualdad sustantiva a través de medidas que equilibren la presencia de mujeres y hombres en los espacios doméstico y económico. https://t.co/RitbgNESm7	0
101852	@bataller_ana Yo misoginia tengo poquita, pero vosotras de hembrismo estáis bien servidas. https://t.co/Chsy2R3io7	1
102730	@pollatox @MengC91 @Lanueve6 @pemacos @OsunaLuqueJ @EconoCabreado Puedes elegir dónde te mueres del asco, de puta madre. Voy a ahorrarme los calificativos que me ha suscitado tu comentario sobre llorar como una nenaza	1
d_2293_02	El ejército cubriendo las playas para evitar que se den la vuelta y en 2 días, desaparece la inmigración ilegal!!!!!	1
101512	Siempre fue una orgullosa put4 hocicona -no Sabina no puedes decir eso -entonces pon "siempre tuvo la frente muy alta, la lengua muy larga y la falda muy corta"	1
s_3939	Son datos falsos y lo admite. También hay que corraborar las fuentes que le llegan, por si son falsas o partidistas antes de hablar. Ahora se que por lo que me ha demostrado el líder de VOX les da igual de donde vengan.	0
s_1908	Trankila Yoli, esto al cocer mengua... haber como acabas el año. Se acaba la legislatura y seguimos con la reforma laboral del @user 👍 Acuérdate en 2008 había un 8% de paro hoy tienes un 14,5% 👌👌	0
d_103_04	Los terroristas no suelen haber estudiado mucho la religión, y en el caso de Barcelona, segurísimo.	0
d_2131_02	De hecho era menos descriptivo que el tuyo, no entiendo qué tripa se le ha roto al censor.	0
102794	@Linox_4 @teresapedrero Gracias por la oferta pero odio a las mujeres	1
103660	@soyunamedusilla Aaaaaaa ¿quién te manda socializar con nosotras dos que somos unas buenas zorras?	1
101993	Es gracioso pq la mujeres no pueden ser daltonicas jajaja o eso me dijeron en clase de biología https://t.co/U2vf1KngnU	1
d_117_04	La realidad es solo una sea la que sea y si montones de personas tienen distintas ideas sobre un punto de la realidad, todas no pueden llevar la razón.	0
102574	@mantecacolora16 @Kaplan_GV @Aveova1 Sobre todo lo último. Yo lo tengo claro: quiero ser mujer florero. 😝	0
d_2067_01	Amén !!!	0
s_3583	A ver si tenéis que huir del país y os reciben igual.	0
d_1002_01	A ver yo no soy racista no , pero me gusta el ORDEN así que cada uno a su país.	1
d_678_04	Echar no se los puede echar, ni con ellos aquí tenemos mano de obra barata suficiente, cómo los vamos a echar?.	1
s_765	Jajaja ósea recibir atención sanitaria, pagando o quedándote con la deuda es el argumento que tenéis para decir que no estáis discriminando a nadie?	0
101072	🍏 Los hombres también sufren depresión postparto... https://t.co/OVNEvgr0ZC	1
100425	@TeresaRodr_ Siempre a cuestas con el pene. Menuda novedad, el androcentrismo de toda la vida. ¿Dónde te has dejado el cerebro Teresa?	1
102035	Los citados de esto dan vergüenza. La fanbase de DC hace hasta lo imposible por llevar a las chicas a su número uno, pero siempre está este machismo en Corea de que las chicas no pueden tener conceptos que no sean fairy porque las boicotean. https://t.co/euCLkoeL5s	1
100292	@remolachanews Otro abuso mas de parte de Jetblue a los dominicanos. Y peor aun, con un niño.	0
103369	@ReaganCubano @LunaticoDebates @ana_sofiar Jajajaajaj no tires piedras al techo de tu vecino cuando tu tienes el techo de cristal, amigo🤣🤣🤣	0
s_2967	Igual deberías aprender a redactar. Y a tomar laxantes que te veo algo lleno de mierda.	0
101461	Ahora sí puedo compartir el último trabajo que hice para la licenciatura en psicología: “Una lectura crítica de las nuevas identidades desde los estudios de género: género, identidad y heteronormatividad en la formación de grado de las carreras de psicología de la UNLP”.	0
100940	@MariaFers35 @XimenaGarzon11 @LassoGuillermo Lo siento mucho… Al no ser “obligatoria” el estado no tiene corresponsabilidad, ha pasado en algunos países. Los efectos secundarios de las “vacunas” no pueden ser imputados tampoco al fabricante… guarda todos los exámenes y documentos, algún día no muy lejano se hará justicia.	0
d_1082_01	¿ con piedras ?	0
s_2699	Veo que no sale mucho a la calle…y ve una inmensa cantidad de locales cerrados…los cuales antes estaban abiertos!!!	0
103352	«—No tengo ninguna razón. Me trata tan bien como un hombre puede tratar a una mujer. No le amo, pero nunca me ha hecho nada. —Pero vas a hacerlo. —Sí, que Dios me ayude, voy a hacerlo» («Pacto de sangre», J. M. Cain) #NovelaNegra https://t.co/WOPXihzC0M	1
100899	@IcaCantabria La pandemia nos ha provocado, en una u otra medida, cuadros d estrés y ansiedad a todos los abogados al agravarse situaciones q ya arrastramos d siempre: conciliación laboral y familiar, incertidumbre, problemas económicos,...Por eso 👏👏la iniciativa d @icam_es #SaludMental	0
102137	El diputado fascista Johannes Káiser dice que LAS MUJERES NO SABEN VOTAR Y DEBERÍA PENSARSE EL QUITARLE EL VOTO A LA MUJER, EL MISÓGENO DEJA CLARO CON EL SARCASMO QUE LAS ENCUENTRA INCAPACES PARA DECIDIR ... https://t.co/yYtqmxqtrt	1
101505	Siempre tuvo la frente muy alta, la lengua muy larga y la falda muy corta...	1
d_2339_04	Cuando llegue Vox al poder, va a poner firmes a estos fuerzos y cuerpas de Seguridad del Estado, que me parece a mí, que son más flojos que el MiguelBosé.	0
102497	@malepichot JAJAJAJ mucho feminismo pero te falta descubrir el fubtol femenino, o mixto. El caño se celebra igual sin importar quién o a quién se lo hacen, es el fútbol no los hombres	1
d_1529_01	En la defensa de las fronteras se trata de proteger la frontera, no de salvar a quienes la violan.	1
102458	Bajaron el video de Perra de J Balvin de YouTube... Se mejoró todo en el mundo y ya se solucionaron todos los problemas de misoginia. Vida hijueputa	1
100774	📌 ¿Sabías que el 47% de los jóvenes reconoce haber sido víctima de violencia digital en los últimos 3 meses? El ciberacoso duele y puede transformar nuestras vidas. ¡Súmate a #InfluenciaLoBueno y #CortaLaCadena del ciberacoso! https://t.co/5hrYRSJoSl https://t.co/UQIqyZsCaf	0
s_243	La pregunta es: quienes van a pagar esos medicamentos, y la sanidad gratis para ilegales, las autopistas q serán gratis, los 9M€ q ya ha dado a sindicatos, la juerga nazionalista, el sueldo y casa gratis a inmigrantes ..... esos q todos pensáis	1
101400	@petrogustavo Una Brisa y se le nota! el 666? ..El # de la BESTIA:Pablito' el del ELN, ya está disfruta el verano &lt;bien caliente&gt; en los profundos infiernos: y ¡prolongado!Donde el gusano no muere y el fuego nunca se apaga: Toda unas eternidad.🥵Petro' "como escoria" va para fundición:🔥	0
s_1104	Pero si hay uno negro, uno musulmán y uno blanco!!! Me juego lo que quieras a que si fueran los 3 blancos protestarian también.	0
100392	@radioconvos899 @valeriaschapira @SoledadLarghi Bueno que filósofo eligió, otra que Amor Líquido	0
102192	@valeriaschapira Hermoso. Siento una sana envidia. Estudio Idiomas. “Acá descenso a los infiernos” Lenguaje inclusivo, cumbia, cuarteto, drogas.. Falta escolaridad, contenidos etc. No me opongo. Pero afuera, se manejan muy diferente. Por eso estamos donde estamos..Se dan cuenta?	0
d_2093_01	Ya están soltando los bozales a los oenegetas.	0
s_1544	Por si no tuviéramos suficientes gilipollas aquí ahora los importamos.	1
d_1868_01	Ley antiterroristas para los inmigrantes indocumentados !!!!!!!!	1
d_538_03	Éramos pocos y pario la abuela.	0
103578	@meztliunchained @MaraMatria Mira, eso mismo dice VOX cuando habla de que la "violencia no tiene género" y que en los delitos de violencia machista se condena más a un hombre por ser hombre. Distinción por sexo de una misma ley.Mucho cuidado con nuestras argumentaciones.	1
d_184_02	No es lógico, en forma oficial, Francia y varios países latino-americanos, en Uruguay hace un siglo que no se dan religiones, y en la Argentina hace más de medio siglo que tampoco, y parecido pasa en México, etc.	0
s_4022	5.10 INMIGRACION Más de 300 inmigrantes argelinos en más de 20 pateras solamente desde el martes y solamente en Almería. No es que sea una invasión silenciosa, es el silencio cómplice ante una invasión. (@user 2/8) URL	1
101147	Irun presenta el estudio realizado sobre la realidad de las mujeres de Irun en situación de discriminación múltiplehttps://t.co/7pVzXitViT https://t.co/2ghre39zW9	1
101226	Me invitaron a un podcast a hablar de EcoFeminismo y el síndrome de la impostora pegó denso,,, pero aquí andamos al mil ♀️🌱🙌🏼	0
s_3982	En la sexta es lo que ponen. SI esperas que pongan a un partido de izquierdas que ha mentido o a una mujer, inmigrante u homosexual (siempre que sea de izquierdas) que ha cometido un delito lo llevas claro.	0
100084	@MGTOW_37 No creo en el infierno/paraíso... Para mi murió impune por la cobardía Argentina.	0
101823	@GENuINE993 Creo yo que algunos jugadores de DBD tomaron el mal habito de juzgar otros juegos en base a DBD PERO no en su genero, en plan, la gente no dice "ha salido un nuevo juego survivor horror asimétrico" la gente dice "ha salido un juego QUE PARECE DBD"	0
d_614_04	Así que, cuando entre un inmigrante en España, que sea con un contrato de trabajo debajo del brazo, cotizando a la seguridad social y, si es posible, con un seguro médico privado también.	1
100063	Come on, @twitter, label MeToo. 😎🍿 https://t.co/DsAgaMoT9a	0
100150	@suletl Sí, ya sabemos que "no todos" #notallmen, pero los suficientes para hacer mêmes 😌	0
100118	@sorayalaracaba Ahora hay una serie de términos que ni los que lo usan saben de qué rayos están hablando. P.ej.: "discurso de odio", "microagresión", etc. Están parados en una filosofía vacía o que ni ellos mismos conocen a fondo.	1
103478	UN DIA SIN MUJERES, pusieron a temblar a lopez, hay muchas capaces @PagesBeatriz @kenialopezr @MElenaPerezJaen por citar algunos ejemplos, participan todos los integrantes de los colectivos, sin que ellos organicen ni sean protagonistas, ejemplo @gilbertolozanog pueden participar	1
s_2098	No es elitista. Hay gente muy humilde que sabe escribir correctamente. Lo elitista es pensar que el analfabeto es pobre. Tenga respeto por la gente humilde.	0
s_2017	O sea que la temporalidad y la flexibilidad de despidos favorecen una recuperación Justa no al igual que mantener a trabajadores en ERTE? que es lo que que quiere derogar entonces? De verdad que no comprendo.	0
s_702	Somos un país que terminó con el papel higiénico en los supermercados, los vacío de comida y termino con las mascarillas, necesarias para otras personas. Y piden quitar la sanidad a gente que huye de guerras... URL	1
100782	Hombre blanco, cisgenero y liberal, imagínate JAJAJAJ https://t.co/yHoK8utjFs	1
103298	@ProfesorChairo solo faltaría que se dejaran sodomizar físicamente por ese tipejo. Por que durante 6 años lo hizo con el país, y desde el 2012 al PAN, a sus seguidores y a sus fanáticos.	0
103095	Sobreviví a una cantidad absurda de relaciones abusivas en mi vida y hoy, que ya no tengo ninguna es difícil no sobrevivir. Si me conocieron entre 2016-2019 era la Andrea que sobrevive, hoy soy la Andrea que vive 🌞	0
101752	@AXELKAISER Errejon es un político español de Mas País ex juntas podemos, acusado de golpear a un anciano enfermo de cáncer. Es un violento, comunista y mentiroso. En España van en retirada por extremos y violentistas.	0
s_2896	Si han aumentado los funcionarios, han dado ERTES a todo el mundo, y son trabajos de verano... Pero de crear empresas y empleo reales cero	0
s_1482	Pues yo me excedo...menudo HDLGP el negro	1
102308	Siento que me van a linchar mis compañeros por hablar de la opresión del hombre y el masculinismo	0
d_1784_03	¿por que el Gobierno no los devuelve a sus tierras, pretenden dejarnos en manos de Marruecos?	1
101128	@TonyFerBlan69 @namela7919 Según la teoría,equilibrarlas sería discriminación indirecta ya que en supuesta igualdad de condiciones tienen discriminación por razón de sexo.Mi opinión es que deberían ser dispares(hablamos genéticamente hablando),pero se han pasado porque quieren equilibrar el cuerpo --&gt;	1
d_2448_03	devolverlos en cajas.	1
103563	@signoresalieri "Nos tocan a una, nos tocan a todas". A favor del feminismo y en contra de la violencia machista. Indispensable educar para eliminar la lacra de la violencia ejercida contra las mujeres. Boikot - Alma guerrera, ni una menos: https://t.co/zb0atU1nFa	1
103154	@NacosPrsmenVaro @RicardoBSalinas @ArqVVT @BancoAzteca Y si se nota que es mujer pero a kilómetros	1
d_664_01	Es que no seran solamente 400.000 votos, ya que todos esos "legalizados" recurriran a sus "derechos" de Agrupacion Familiar y ...	1
s_4028	5.14 INMIGRACION Caos migratorio en Albacete ➡️ 11 subsaharianos contagiados por Covid-19 fugados. ➡️ Más de 150 inmigrantes ilegales infectados. ➡️ Cabecillas promoviendo nuevos desórdenes. El Gobierno de Pedro Sánchez calla. (@user 23/7) URL	1
103425	@13cvc13 @IlliPika Creía haberlo visto todo...pero una trans d ultraderecha.... en fin.. mazamorra con comida de loco	1
101703	@Mariangel569 @ElenaCr83150016 @Marian16182 @marlopsan @rociozamo @magmar671 @Mara38351474 @albatros19472 @aze_delvillar @EMonteys @mariade72278634 @325_cris Ay que sosa y frigida eres y que analfabeta sexual pero tú sabes lo que es el sexo tántrico? Tonta que eres muy tonta	1
101254	Matesanz reclama la abolición de la prostitución y talleres de educación afectivo sexual en Primaria https://t.co/yZIkiJjJ28	0
102402	@ha0iki_ Todo mi apoyo para ti Hao. Nadie merece que le hagan esto. Un abrazo. Y fuerzas...💕	0
101435	Hablemos de #Eternals como la cinta de Marvel particularmente inclusiva que rompe estereotipos de género https://t.co/bCHBrY0mKp	0
101530	No sé si la ropa la hacen cada vez más chiquita o yo estoy más gorda, pero me compré una falda M que siempre es mi talla y me apretaba un montón, la cambie por la grande me la acabo de probar y me sigue apretando mucho :( ya no quiero jugar a vestirme.	0
d_1118_03	Los "centros" SON NECESARIOS YA QUE CUANDO TUS PADRES Y TU PAÍS DE ORIGEN TE DEJA los tenemos que meter en algún sitio para enseñarles a adaptarse o integrase en una nueva cultura, pero no podemos cambiar a quienes no quieren.....	1
102787	@LledoVS_Fotos @nekerafa_dev @CommanderFem @ODILE04346976 Es odio a las mujeres, y mucho fetiche sexual. La pena que ese gol se lo hayan colado a mujeres supuestamente feministas y no tontas.	1
s_3573	Tu soberanía es el odio. Tus fronteras, tu propia estupidez que te impide ver más allá. Y tu prosperidad precisamente debiera darte para tener un mínimo de humanidad. Qué bien te vendría sufrir la inmigración pero de verdad, en carne propia.	1
100419	Recién pude ver la traducción del opening de snk, claramente es Eren pero me parece a mí o en una parte se refiere a alguien en especial? Que ya sabemos quién es, sería el primer indicio q veo de amor romántico por parte de él 😂	0
s_3331	Tener las fronteras abiertas crea efecto llamada de inmigrantes y encima con todos los gastos pagados y con paguita... esto es lo que nos beneficia a los españoles???? Tenemos 4 mll de parados y jovenes sin trabajo...	1
102978	@sofiiamediina_ @w8yjo porque ya tuve beef con el hace casi 2 meses y hoy me llamaron cachorro por defender a rachit y el le dio like y me tocó la polla sin más	1
d_155_01	En España durante la guerra civil.	0
d_2484_01	y los llevarán en sus listas.	0
102593	Hoy con @MujeresAvenir @annevidard @MazarsSpain presenta a @teresaalarcos @AnaIPerezG @bgarciafer #economiacircular “una mujer digital es una mujer libre” @soydigitalwoman #wstartupc https://t.co/XmNjHPnM7X	0
101014	@arturo_barea @Carmen44205142 @machotesur @ElPeriodico_Esp Un “rojo/a” defiende una cultura de la violación, maltrato, acoso, pedofilia… Que yo no votaría a Vox, al PP o al PSOE ni aunque me mataran, no considero que se deba de tener ni rechazo ni despareció hacia otras culturas. He comentado lo de rojo al decir tú “facha”.	1
d_2001_01	Me encanta eso de defender siempre al “inmigrante” solo por el hecho de serlo.	1
s_2060	Jajaja es la ironía al comentario que respondió, ya que el que no dabe que es la población activa es quien comentó lo de los 47 mill de personas.	0
s_4016	2.12 EFICACIA 20 inmigrantes se fugan del Hospital de Alicante. 50 escapan en Murcia. Llegan 20 pateras a las costas de Almería. Frontex detecta 500 pateras preparadas para zarpar a España desde Argelia. (@user) URL	0
101801	Esta guarra de mierda @jodersaraa dice que el Animal Crossing es una mierda.	1
s_870	No te estoy incluyendo ahí a los inmigrantes ilegales, que obviamente no vienen aquí por la sanidad precisamente. Te hablo de países extracomunitarios, EEUU, Rusia...que vienen, se operan y adiós. Es lo que pasa cuando tienes un sistema sin filtros. Total, lo vas a pagar tú.	1
d_741_02	Todo a cuenta de los tontos que se levantan a las seis a levantar la persiana cada día más oxidada y llena de grietas.	1
103332	@_QveenOfThorns -le guiño un ojo divertido cuando sonó el suave clic de su sujetador abriéndolo con un pequeño gesto para acariciar esa parte de la espalda con cuidado-	0
100143	Se acuerdan cuando ellas jodian con #notallmen? Kjj #notallwomen https://t.co/ysEkhWbjr4	1
s_601	Inmigrantes "ILEGALES", a ver si te informas antes de hablar bocazas.	1
d_1251_01	te ha faltado lo de: "la culpa es de los padres que las visten como putas".	0
d_182_04	Marroquíes hay muchos; por haber, hay hasta cristianos.	0
s_1091	Qué sabrá este payaso lo que son los Reyes Magos...	0
103474	@UNAM_MX @IISUE_UNAM Remedio para el confinamiento. Recuerdo confinarme antes de la pandemia, por "un día sin mujeres", fue espantoso, no soporte estar encerrada 1 día. No imaginé el futuro. El "a todo se acostumbra uno, menos a no comer", es cierto; claro, acondicione mi espacio a otro perspectiva.	0
d_2451_02	Cuantas veces has cambiado ya de apodo?.	0
s_1084	Lo q diga Makelele nos la SUDA!!!!	0
100407	y los templos del amor románticopalacios del (auto)sabotajey las torres de la idealización se resquebrajan y azotan sobre mi piel mi coraza cristalinacálida como el hielosuave como el diamante recién pulido	0
d_1349_07	un error conceptual	0
d_2508_02	hablan q si china o Rusia o algún país q se pone serio con la inmigración le tachan de q no tiene democracia pero me parece q lo q pasa es les joroba q ellos se pongan serios y no les entre nadie q ellos no quieren q entren	0
s_1724	Al zoo habría que mandarles	1
d_143_02	En cambio el velo si suele estar forzado, si no lo llevas, te hacen presión para que pases por el aro.	1
d_930_01	y color de cabello?	0
102909	@oscarceronmarti @Nowhere_Girl @icep4ck El feminismo cae en esta contradiccion, si la mujer ensena de mas es por el patriarcado machista pues son tratadas como objetos. Si la mujer se tiene que cubrir es por el patriarcado machista pues no tienen libertad de ensenar. Nisiquiera entre ellas se ponen de acuerdo.	1
100985	Siempre queriendo cagar mas alto que el culo , no aprenden mas ee🤭	0
103507	@pacey__witter Anda al Jumbo, ahí es con violación incluída 😂	1
103123	@thvampirebarbie « respiró hondo en señal de fastidio—. Por supuesto que no lo será. Al fin y al cabo sigue siendo la rubia tonta y hueca. No pudiste haber elegido una persona mejor.	1
100540	@enalcaide Errs todo un valiente zurdo, como Pablito Iglesias, que gusta de azotar mujeres hasta que sangren. Una lastima que no estemos en otra época para quedar con los padrinos.	1
d_1656_02	Ya basta de tanta idiocia con los africanos.	1
s_1396	Importando neuras estadounidenses que aquí no tienen nada que ver. Ni siquiera intenta traducir al español las palabras que usa ("minstrel", "blackface") porque aquí no existen. Demasiado tiempo leyendo tuits de activistas americanos. Demasiado poco representando a sus votantes.	0
103318	@DemocrataGerma1 @Elisamore7 @Florencia_Pink jajsjsjsjajaja se acuerdan de la sóroridad cuando es pa tu lado nomás ….	1
s_3247	😳🙁🤔y por ver la parte positiva... qué puede hacer España? No es vinculante, cierto? Si Vox gobernara se podría "desfirmar" ese acuerdo?	0
102214	Charles Boyer e Ingrid Bergman...Luz de Gas..1944'.....George Cukor... https://t.co/lwQP2XMVk7	0
103450	🔴ATENCIÓN MUNICIPIOS DE MENOS DE 100 MIL HAB.La @fempcomunica convoca ayudas de fomento de la transversalidad de género, medidas de conciliación y planes de empleo con perspectiva de género.No dudeis en consultarnos, el plazo termina el día 24.info@redtalentoconsultoras.com	0
102531	ENTREVISTA | Íñigo Ramírez de Haro: "La supuesta Thatcher madrileña resulta que con mi hermano es el perfecto ejemplo de la mujer dócil al hombre"https://t.co/b23i0wMLY5 Por @PeioHR	1
103521	@Angelesokay Las cárceles no rehabilitan nada, porque la rehabilitación no existe por definición, por ende la mayoría de las personas que cometen delitos, violación entre otras no acceden a esa premisa.	0
100903	@FLoReC1ta_ En un ambar piket de Maxi King sino logran conciliar el sueño le dan una llamadita a AMLO y les manda de Mexico un colchon Sognare😂😂😂😂😂Ya en serio no deben dormir bien nada bien y solo lo logran con toda la caja de Rivotril	0
s_2002	Veo a los españoles dándole las gracias a una política que aceptó subirse el sueldo en plena pandemia,como todos los demás claro,y que celebra seguir manteniendo la peor tasa de paro de Europa Miradlo objetivamente. Celebramos la mediocridad y aplaudimos por ello. Poco nos pasa	0
100650	La brecha salarial de género en Cuenca es de un 14%, la más baja de la región https://t.co/xvZyYwvbE7	0
102786	igual tampoco era tan linda dios santo odio a las mujeres ojalá un mundo sin ellas	1
d_1340_06	¿les vigilaron porque sabían que era un lugar problemático?	0
d_1816_03	O sea, que aquí hay gato encerrado.	0
101528	De qué servía el largo de la falda, si estuviera encima o debajo de la rodilla, igual te irrespetaban o te acosaban e inclusive te abusaban. #MarymountNoMasSilencio #NoMasSilencio https://t.co/QxlpqkkkdK	1
100124	¿"Sujétame el cubata" qué es? un micromachismo de libro; o macro machismo; es una expresión machista como la copa de un pino que debería estar señalada por la autoridad y sancionada por la sociedad que piensa como debe ser. https://t.co/Whu7Pg7joS https://t.co/g47d6PeCEo	1
s_964	Pues que se vaya al suyo!	1
101315	¡Comprometidos con la seguridad de #Áncash!✅ El #Mininter potenciará el patrullaje preventivo de la @PoliciaPeru, continuará con el proceso de empoderamiento y fortalecimiento de la PNP y priorizará la labor con @Barrio_Seguro y las juntas vecinales en toda la región. https://t.co/ODqwCsx04M	0
102293	@ruly70305825 Mamarracho,pelafustan ,cataplasma, sodomita, marimacho, pelotari, quequerusa,tarúpido, ,	0
d_1033_02	Estos menores son los criminales asesinos de mañana.	1
d_2319_02	Y da igual porque.	0
101225	El estado español adoctrinará a niños y jóvenes en ideología de género, anticoncepción, ecofeminismo y LGTBIQ. https://t.co/Qwpm9NYRxV	1
100915	@javier_ruescas Antes de dormir según yo me ayuda a conciliar el sueño 😒. (No funciona) amanezco como mapache 🚭	0
s_3087	¿De dónde has salido? ¡Vives en la, o de la matrix pública! Menudo artista debes ser. ¡Operación rebujito!	0
100784	Hoy más que nunca estoy tan orgulloso de no ser una persona blanca heterosexual cisgénero de género masculino	1
s_3586	Eso xq no se lo dices a l@s "empresarios" amigos tuyos q tienen a l@s inmigrantes en condiciones infrahumanas pagándoles a 2 € la hora ?? Eres un demagogo de Pacotilla.. Muchos inmigrantes han cotizado más q tú a la SS.. URL	1
s_3285	Una cosa es lo que tú crees y otra los hechos. Tan sólo investiga un poquito lo que pasa en Suecia, "la capital de las violaciones" desde que se empezaron a aceptar inmigrantes ilegales. Y yo no condeno a inocentes, condeno a ILEGALES y a criminales. +	1
103608	@JorgeEReyes1 @Natalia88919404 La ley,y si yo sin un estudio científico me pongo a hablar hierbas de las vacunas o medicamentos e insisto a la gente a no tomar o no vacunarse,violo la ley o no?	0
102872	Mis papás: No se como podes tener depresión si lo tenes todo Also ellos cuando me arreglo: Ay no que ridícula te ves hoy, tápate que pareces una puta de la calle	1
101181	“Minoritarias dentro de la minorización. La doble discriminación de las lenguas no oficiales. El caso aragonés” José Ignacio López Susín (director general de Política Lingüística. Gobierno de Aragón). - La Franja https://t.co/o0yZnnK4Yb	0
d_1971_03	No es lo mismo un católico irlandés o un italiano integrados en una comunidad blanca que un asiático, un árabe, un pakistaní o un subsahariano.	1
102608	@marian65x @VivaLaVidaT5 Que vergüenza de mujer! La Raquel Bollo va de gran madre y la caga. Es que lo de ser “gran madre”, según lo pintan ciertas personas, empieza a ser sinónimo de saco de boxeo, mujer obediente y sumisa. No volvamos a los años 50 por favor! Una madre no es eso! #APOYOROCIO13F	1
d_1776_02	Avión que intenta aterrizar en un aeropuerto español de urgencia sin ruta anterior autorizada, debe ser enjaulado por los vehículos Patrol de los GAR o GEOS para evitar sorpresas desagradables como la de una entrada ilegal en España de inmigrantes a la carrera que se les ha ocurrido la última genialidad ya pasados de la raya con su inventiva o lo peor un autentico grupo de terroristas que directa…	1
100238	@CaitrionaCe Madre mía madre mía!!!! Menos mal que el tiempo lo pone todo en su sitio...... #APOYOROCIO23N #YoSiTeCreo #MareaRosa 💜💜💜💜💜💜💜 https://t.co/q9Dw0qEAWL	0
102282	@_chinita98 Yo no me las hice pq me las iba a terminar arrancando sin querer. Pues siempre tan marimacho yo 🤦🏻‍♀️😂😂😂	1
d_2101_01	Y YO QUE LO QUE VEO ES ¿UN INMIGRANTE APROVECHANDO LA OCASIÓN PARA ARRIMAR?	1
103652	Mka de chiquita me molestaban por tener los labios gruesos y porque mi muñeca fav era la bratz. Ahora esas hptas muy amantes de las bratz? Jajaja zorras.	1
102058	@reinadecapitada Cuando ganó Castillo el andaba orondo burlándose de las feministas que lo criticaban. El sabía de que iba a tener un cargo en el gobierno.	1
102323	En el boletín de este mes también hablamos del riesgo inminente a la vida e integridad de comunidades tsotsiles de Aldama, en Chiapas, casos de matrimonio forzado y desplazamiento de menores en Guerrero, avances legislativos en Coahuila y +. Completo aquí: https://t.co/6CIzPaBhZg https://t.co/ZsD0XzBhdj	1
102104	@evelynmatthei No sé, quizás apoyar a un ultraderechista que no deja que su esposa vaya al médico porque es pecado y es fundador de un partido donde hay gente que opina que las mujeres no deberían votar pudo influir un poquito	1
d_243_01	Que pena da leer los comentarios y ver que todo el mundo se lo toma a cachondeo, cuando la gente debería salir a la calle indignada a exigir a los políticos que paren de una puta vez esta importación de gentuza que está convirtiendo la sociedad en basura.	1
d_2542_03	Quien lo paga? Los de siempre.	0
s_642	Tu si que dices gilipolleces. Y desde un IPhone. Dáselo a un inmigrante ilegal, que lo están pasando muy mal. HIPÓCRITA	1
d_2161_01	No puedo con el buenismo.	0
s_3532	Entrará en vigor? Lo dudo.	0
102897	Sigan votando por moluscos, está bien la paridad de género pero no mamen. https://t.co/Loy05xptGr	1
101698	Subi una foto en culo y mi vieja me censuró. Dos mensajes y me domó.Instagram red social de débiles. https://t.co/kiScELXlct	1
d_1354_01	No lo he calculado, pero te puedo garantizar una cosa: el porcentaje de asesinatos "machistas" cometidos por extranjeros es muy superior al porcentaje de extranjeros en España, más del doble, y creo que si me mojase diciendo que el triple aún me quedaría corta.	1
s_3133	NOS INTERESA MAS LA VIDA DE AHORA NO LA DE FRANCO Y SU FAMILIA ..	0
s_3169	No caiga tan bajo, seguro que algún argumento tiene, aunque sea uno chiquitito, para no tener que distraer la atención en ataques personales por la ortografía. Es muy burdo y está ya muy visto...	0
102085	@Chestarfall_ @NEO2012SAVE Y por qué deben hablar? Argumento estúpido. Las mujeres no deben pq explicar conductas masculinas. Que ridículo que pienses que si.	1
s_818	Racismo y xenofobia.	0
d_867_01	Cuando crees que la ficción no puede superar a la realidad y te llevas la lección de humildad de tu vida.	0
100622	Perspectiva de género en la Competencia Digital del alumnado de Primaria https://t.co/dG1fIx5NYila brecha digital de género, que perpetúa la desigualdad de oportunidades, de emancipación y de participación en función de un constructo social asignado e interiorizado (el género).. https://t.co/vf0zMGO4YB	1
s_839	Di que sí @user alentar negocios ilegales, top manta, drogas, tráfico de inmigrantes, prostitución ¡Qué más da! Hay que aprender del camarada Echenique y no pagar impuestos. -Te hacen falta un par de vendimias en Tomelloso, imberbe URL	1
101776	Siempre me dices lo mismo cuando te hago algo de comer.Pero cuando no estudio te olvidas de ello.Interesada~*Golpeó su frente con la espátula con levedad y volvió a la cama con el libro* https://t.co/Xx3wCcHcqv	0
s_359	Los mimbres de la Sanidad Universal: "poco dinero, poco personal – y achicharrao -, un diseño obsoleto y una sempiterna tendencia a utilizar el Sistema Sanitario como propaganda política" Por @user vía @user LINK: URL @user URL	0
102592	[30/12/21 11:24:42]: Eres una mujer libre [30/12/21 11:24:57]: No le debes ningún respeto a nadie [30/12/21 11:25:03]: Y menos a alguien que no te lo da a ti [30/12/21 11:25:05]: Así que [30/12/21 11:25:20]: Haz lo que a ti te apetezca siempremis amigas✨	0
d_1430_05	Todos los derechos que quieras pero repito, el mundo no es el ideal.	0
s_2813	Entonces los que no te gustan son los moretes ?	1
s_1684	Los bares cierran a la una y se limita el aforo. Discotecas y salas de baile cerradas hasta nuevo aviso. Pero los musulmanes en Barcelona pueden juntarse, saltándose todas las medidas, para rezar. Prioridades. ¡Qué se haga viral! URL	1
101367	La pregunta del millón Hay que entender a las mujeres,pero quien nos entiende a nosotros?🤔sospechoso	1
102899	❗"Es fundamental generar la paridad de los puestos en todos los Gobiernos" @LuPanke @MARATON_COMPOL #compol	0
d_2406_02	Anda buscate un Nigeriano Haber si te cura.	1
100348	@tangoferoz No tenemos esperanza entonces.... según lo que tú aseveras versus Boric acusado de acoso sexual 🤷‍♀️	1
102178	@tomaspr_ Las señoritas no tomamos fernet, tomamos termidor con jugo de manzana 👸🏽	1
100594	@miguelruizlope7 @Carloscabs81 @AlertaRacing Vettel habla menos y hace mas , Lewis habla mucho y hace poco , la imagen de Vettel con esas chicas con burkas , bragas de piloto y casco es poderosa , Lewis no tiene nada eso .	0
s_2254	Seguimos a la cabeza del paro juvenil, y sin embargo tenemos mejores datos de paro que en 2008... Lo que quiere decir que es un problema endémico que ningún gobierno desde entonces ha conseguido arreglar. De momento, los datos apuntan a que éste puede hacer algo al respecto.	0
s_4053	5.33 INMIGRACION "Ahora en Mallorca.¿Hasta cuando?" - 8 marroquíes se adueñan de un parque,abusan de una menor y su madre recibe una brutal paliza al evitarlo. No abrirá telediarios ni portadas de periódicos ni programas nacionales URL a través de @user	1
d_1985_13	Más de 40 han dado positivo y estás poniendo en peligro la vida de MUCHAS personas.	1
d_2076_05	Muchas veces no nos paramos a pensar y nos movemos por inercia y caemos en la trampa sentimentaloide que usan algunos para vivir de otros.	0
100528	@carlossmato O que decimos de tu ex-jefe, Pablo Iglesias, que afirmaba que le gustaría azotar a una mujer hasta hacerla sangrar?Como llamamos a los que desearian azotar mujeres, Sanchez Mato?https://t.co/3X7kp5jqxR	1
s_1606	Este viene a dar lecciones...	0
d_2200_02	Entonces, si la riqueza es la que es, y no se puede generar más, solo repartirla ¿cómo pudimos pasar de vivir en las cavernas a la civilización?	0
d_2070_03	Desmontemos estos chiringuitos, agujeros de dinero público y privado, que fomentan el delito.	0
100889	@gborte_rod @CristianBerrosp @eledesmaa @SanjuanaNotimex @lopezobrador_ @AdrianaUrrea_ ..."ella llegó ahí con una encomienda"... Y, ¿qué ha hecho?¿Y la "BBC mexicana" que prometió?¿Conrado García ya está en la cárcel?¿A cuántas reuniones de conciliación ha asistido Sanjuana para resolver la huelga?¿Y el 💰del presupuesto de Notimex?	0
d_1540_01	Los mismos que se callan cuando los sacerdotes abusan de niños, se alteran mucho al ver compasion por esta persona.	1
100587	por cierto mañana salen las entradas de murcia y yo estoy tan nerviosa que me voy a hacer caca en las bragas	0
d_1879_02	Un aeropuerto internacional totalmente cerrado hay ahora.	0
101926	Pareciera que se piensa la autonomía de las mujeres en razón de la ropa, accesorios o "símbolos", para mi un punto necesario es la interseccionalidad, reconocer que las mujeres indígenas, afros, musulmanas, crean y se reapropian de sus códigos y los reivindican	0
s_3987	1.12 GESTION COVID "Welcome Refugee.Farsantes" --- El brote que ha forzado el confinamiento de #Lérida está en un asentamiento limítrofe de inmigrantes ilegales. Los traen, los condenan a la miseria, y ellos los ocultan cuando se convierten en carne infecciosa.(@user 14/7)	1
102558	¡Para La Mujer Empoderada! Comando Tiburon #ProhibidoLlorar es #MIMUSICA https://t.co/9Clq5UMrBz	0
100942	@BannedDawg @PerdiendoLaFe_ No es que al feminismo no le guste admirar cuerpos El feminismo está en contra del porno principalmente por la cosificacion del cuerpo femenino y por las múltiples historias y testimonios de violaciones (ya no solo de abusos por contratos como Mía) sin contar la porno venganza	1
s_1004	Los cojooonessss para él. Siguiente.	0
s_955	Debería volverse a su país a eliminar tradiciones allí.	1
d_2055_01	Los ilegales deben de ser devueltos o acordar su reparto con Europa.	1
d_1426_03	Y como estos individuos no han sido educados aquí, hacen lo que les han enseñado a hacer.	1
s_3736	La Subdelegación analiza los derechos de las mujeres extranjeras víctimas de violencia de género URL	0
d_1182_01	Viuda española: 426 euros/mes de pensión.	0
s_586	Cuando ves lobbies por todas partes. Próximamente el lobby gallináceo.	0
101106	@ProfamiliaCol @StatePRM @OIMColombia Hola @ProfamiliaCol Me pregunto si es vulneración de mis derechos sexuales y reproductivos estar esperando desde hace más de un mes que ustedes se pongan en contacto conmigo -según me informaron- para el agendamiento de la valoración por anestesiología	0
d_104_01	la religión es mas bien una prueba de la ineficiencia de la evolución a corto plazo.	0
100103	@valenzine No te leí en su momento y ya todo pasó, pero te devolveré esta microagresión 😂	0
s_1307	Este además de racista es gilipollas, anda para tu tribu.	1
d_234_03	Si perdió, lo justo es que se la corte.	0
s_1727	Te mando un vídeo de un centro educativo para los emigrantes menores de edad que entran ilegalmente en España. Te ruego que lo difundas para que España se entere,de una vez como nos agradecen que los acojamos. Morís hay que dejar los justos para la peli de alibaba URL	1
d_2060_03	No tienen trabajo y hacen de la delincuencia su modus vivendi.	1
d_1396_04	¿Por qué cuando leemos una noticia de esta siempre nos viene esta gente a la cabeza y no nos vienen chinos o italianos?	1
d_2332_01	Me ha convencido usted.	0
d_136_01	Encajan muy fácil. Los salafistas, wahbitas, radicales... tienen otros enemigos, a parte de occidente.	1
100568	@natecaviar @ludemrd Hoy entiendo que lo que dices tiene sentido, pero curarse es todo un proceso. Aunque te llenes de mil frases de body positivity/amor propio, no te curas del día a la mañana, ni siquiera solo repitiéndolas. Intentemos ser empáticos):	0
100307	¡En @FEGADI incorporamos acciones para reducir o eliminar un impacto desigual de hombres y mujeres e implementamos medidas de acción positiva para evitar desigualdades por razón de género! #IgualdadCOCEMFE #SomosCOCEMFE https://t.co/oo7NH4E4Xh	0
102096	Cuando te dicen que las mujeres no deben entrar tren súperior 🙄#fitness #gymmotivation #WorkoutWednesday #fitnessaddict https://t.co/coPa4n56MK	1
s_991	Ya va siendo hora de pagarle una patera de vuelta con el resto de la banda Mas Miserables	1
103406	@gibranrr A poco sabes leer? Gordito un día hablas mal de partido más autoritario y al otro día hablas bien del gobierno que representa. Quien te entiende. Lo tuyo es dar ingresos al trabajo sexual.	1
s_446	Vox no prohibe eso, prohibe que salten un muro y poder usar los medios que el contribuyente español ha pagado. Si quieres acpger acoge, pero legalmente	1
101885	Explicando alguna noción de Bitcoin a Zunilda Jara, Mamama de @eugeniakenny . Mí comadre... Al final los Sapiens siempre modificamos el mundo para mejor.Democracia, igualdad de oportunidades para todos. https://t.co/ehmuskiHEl	0
d_381_01	Lo normal es que se tiren entre ellos por la borda en vez de ponerse a cortarse la cabeza.	1
s_4232	tengo familia en Mallorca, y debería ya estar allá pero la PANDEMIA postergó mi viaje, te entiendo porque en Alemania mi hermano me cuenta de la cantidad de refugiados p/guerra principalmente Sirios. Te mando un abrazo desde el Reino de la Corrupción: Argentina próx #Argenzuela URL	0
s_1647	🛑🛑URGENTE🛑🛑 El Podemita Serigne Mbayé pide ACABAR con los Reyes Magos por ser una TRADICIÓN "Racista". "En un país democrático NO tiene cabida esa tradición" Él si es un racista gilipollas, o un inculto que no sabe que los Reyes Magos representan a todas las razas. URL	0
100829	@piojo22e Esa fotografía dice más que mil palabras, el atrás de ella,ella feliz mandando y manipulado políticamente a un ser humano que le faltó calle, le faltó barrio,es increíble como una mujer puede despedazar y hacer añicos una carrera política, AMLO sabio	1
103435	@ztante Acá mañana un ser de esa misma condición va a presentar su libro sobre asuntos trans?? Yo no sé qué tienen en la cabeza.	1
s_1052	Que este elemento esté en el Congreso de los Diputados.. dice del puto complejo que tenemos en España. Sólo espero que VOX meta en un avión a todos estos chuflas y los devuelva a su puñetera casa.	1
s_1067	¿ este gilipollas negro de qué país democrático viene ? no sé que hace en Españislam joder que se vuelva a su paraíso de país un parasito menos	1
s_745	Yo no entiendo a algun@s. Estamos hablando de inmigrantes ilegales, personas que acceden a nuestras fronteras de forma ilegal. Preocúpate por l@s español@s que carecen de recursos y/o no disponen ni de un techo. Comparte con ell@s tu comida	1
d_1276_01	acá tenés delincuentes españoles si querés, pero en este caso los tratan de "personas" o "ciudadanos"	1
103212	Si el Sexo es tan bueno, por qué no han sacado Sexo 2?	0
101324	Escuchar canciones tristes cuando estas en tus días está bien chido, sacas todo alv	0
101685	@dearanthony_ Pensé que era foto del tipo que muestra un 🥚 y unas plantas. 😂	0
s_2266	Teniendo en cuenta el tuit al que contesta... efectivamente, el mojón era más proporcionado.	0
s_883	Que fácil hablar desde su refugio. Qué hizo al respecto durante sus dos gobiernos? Ah, se me olvidaba, nos llenó de inmigrantes ilegales, sin ninguna formación y que sólo han saturado nuestro exigido sistema de salud, educación y vivienda. Hipócrita, cara dura.	1
s_2346	España es el país con más funcionarios de Europa y parte del extranjero.	0
s_3777	Entiendes que la pregunta tiene la misma motivación que saber el sexo de la persona que mata a su pareja, ¿no? Mueren 5 veces más mujeres q hombres a manos de su pareja y es un drama; los extranjeros cometen 6 veces más violaciones q los españoles y a nadie le importa. Saludos.	1
102814	@carlamoreno1995 para ser chica fitness!! Mostras bastante Lolas y cola😳😳musculos deportivos poquiito, no?	1
s_662	Y por ello hay que estar orgulloso no sentirse un tonto. Los seres humanos no valen unos más que otros. Si tenemos suerte de nacer donde hemos nacido, por compartir con los que no la han tenido debería hacernos sentir orgullosos.	0
s_3051	Anda Relaja la raja. Yo personalmente no considero que sean los "mios", pero protestar se protestó poco, tuvo que venir un atentado terrorista para que cambiase el gobierno. Pero eso si, El gobierno "progresista" ha tenido y tiene en su historia, una ristra de reformas sociales.	0
101983	@psalaburu @PedroUgarte6 Ahí tienes un montón de sociedades gastronómicas en las que no se les permite la entrada a la cocina a mujeres, o en las que la mujeres no pueden ser socias. Puedes abrir ese melón también, si quieres.	1
d_497_07	Este mismo correctivo es el que se aplica en el pais del que proceden y gracias a este tipo de metodos barbaros mantienen la delincuencia y las masas controladas.....	1
100853	XXXII Domingo del Tiempo Ordinario▪️Evangelio:«Esa pobre viuda ha echado más que nadie» (Mc 12,38-44).▪️Diario de Santa Faustina:«Me abandono completamente a su misericordia infinita, y como una niña pequeña vivo en absoluta tranquilidad» (795). https://t.co/KPi1NRQXn3	1
101077	🍁 Los hombres también sufren depresión postparto... https://t.co/8WI22RgqWF	0
d_508_02	Valientes hijos de puta	0
d_1122_03	Atendiendo sus explicaciones, debería haber denunciado a la Institución de la que dependen las criaturas.	0
103506	La carrera no vale. La jugada viva y con violácion de la regla es la del corredor que va desde la primera base. https://t.co/4rbZG4Q4p4	0
s_3548	Ahora son "migrantes irregulares" lo de inmigrantes por lo visto es de fascistas 🤦🏻‍♂️	0
s_4115	5.75 INMIGRACION "Estos actos intimidatorios contra la poblacion son exponencialmente perversos por q afectan a sus capas mas vulnerables." ----------------- Tremendo placaje de un policía en Ceuta para detener a un inmigrante q amenazaba con un machete. URL	1
d_11_03	No trates de hacer que unos parezcan mas buenos frente a los otros.	0
d_2258_01	Llegan las pateras voladoras, a ver qué opina Marlaska de la seguridad nacional del país.	1
101607	Porque me había quedado sin oxígeno no podía respirar fue la sensación más fea que he vivido, sigo recuperándome cada día y le doy gracias a Dios por darme una oportunidad más de vida.No le deseo a nadie que viva lo que viví pero si de casualidad la viven mi consejo es que+	0
103055	Si, significa que vas a estar a las putas 8 y si no te gusta no quedas a las putas 8 https://t.co/u266fRc23O	1
101902	@_Ro_m_i_ Si si dijo "desde el trono a la noble igualdad" 🤦🏻‍♂️	0
102048	@DogKiller59 @ruhsantiago99 A lo mejor tiene algo que ver no? Porque los derechos para las mujeres los consiguen las feministas.	1
102009	@primerafuente1 @partido_peru @DiaDatv La vizcarrista Pamela vertiz y la lagartona Zoraida Avalos, tienen que hacer un buen lavado de cara, porque saben que si cae ella, cae EL LAGARTO y compinches	1
102664	Insisto a esta mujer NADIE la eligió para NADA y COGOBIERNA con el Chotano,es una persona sin moral y ética. https://t.co/KWqNsHdqBO	0
101452	El chiste guarda una estrecha relación con el inconsciente, sabes bien que es un material de análisis O'Connell, Bien gracias por preguntar https://t.co/rNiZVeLEaA	0
102912	quizá la china tiene un punto, capaz está tirando el patriarcado desde adentro (?	1
d_224_01	Venid ya!!	0
102955	Mil disculpas, se me ocurrió lavar el auto y salir a sacar a la perra para hacer ejercicio. Pues claro que iba a venir un diluvio! No me imaginé lo del apagón👀	0
d_534_04	Esto va a ser la repetición de los 37 años de P$oe en Andalucía, paguita eterna y voto cautivo agradecido.	1
102480	@luispetri Macri cuantos dnu saco? Imbécil, parece que la mojigata no te atiende bien.... Hacete una pajilla si no te satisface...	1
102032	Que necesidad de enfocar las piernas de las chicas??? No pueden presentar las noticias, sin enseñarlas? No aprendemos!!! @noticiAmerica #Peru #mujeres @MimpPeru https://t.co/gQSeacajs0	1
d_2461_03	Y el comandante vira para el aeropuerto de Palma para dejar a uno que se hacía pasar con coma diabético?	0
100468	¿Todos caen rendidos ante tu personalidad? Este test te lo dirá…https://t.co/AUTDXqefFm	0
101552	Absurdez y falocentrismo en los proyectos patrios.Miura...🤦🏼‍♀️ ya veo a la folclórica, el toro y la medallita de la Virgen de Regla en el salpicadero. Porque sí, fijo que le ponen salpicadero con tapete de ganchillo. Lo veo. https://t.co/VcntOCsQMZ	0
102672	#500MilSalariosRosas Un gran esfuerzo para la Mujer Mexiquense. https://t.co/vGsne5HbYG	0
101499	Yo: *existo con una bermuda de jogging* Mi mamá que hizo un seminario queer: qué cambiada está tu expresión de género	1
s_3000	Te lo agradezco. Yo no puedo hacer nada. Como te comenté antes, nosotras no tenemos derecho a cobrar paro y yo no tengo ms ingresos que lo que gano. Llevo años buscando otra casa pero nadie te paga el smi	0
s_1528	El señor diputado se puede ir a la puñetera mierda y volverse a su país si no le gusta este.	1
d_74_05	La religión nos da fantasmas y cuentos chinos.	0
s_519	Si supiera que el gobierno reparte a los inmigrantes ilegales para que no se queden en Madrid...	1
103388	yo era un hombre básico, prefería coca cola y culo, hasta que una enana de mierda me hizo plantearme mi existenciaahora soy un hombre de pepsi y de tetas	1
100161	Btw el "peg the patriarchy" de Cara Delevigne fue violento y machista.	0
s_2509	Sois mentirosos, psicópatas, y sobre todo caraduras, ladrones, golfos y unos putos golfos	0
s_96	A los servicios que cuestan dinero no se les puede llamar "universales", porque eso lo pagamos los que nos deslomamos cada día, bienvenidos los inmigrantes que vienen a trabajar, a integrarse y a respetar nuestra sociedad feminista, libre, respetuosa y diversa	1
101600	@CaraotaDigital Que doña tan mala! Valiéndose que es de la tercera edad! Sinvergüenza! Será que no tiene familia!	0
102427	@BibisMoracr Asumo que misandría, pues sí lo mismo. Los prejuicios en base a criterios que uno no eligió no tienen cabida en éstos tiempos. Cuestionarlo es lo mínimo y es algo que las generaciones nuevas están haciendo mucho mejor	0
101021	a todo E.U. 🟠 NO requiere tener documentos legales en E.U. 🟡 NO retenemos documentos, solo requerimos fotografías. ⚪ Cuotas fijas desde el inicio	0
102316	La verdadera #MasculinidadToxica es aquella masculinidad que se pierde, aquella que debilita al hombre y le impide alcanzar sus metas y aspiraciones, aquella masculinidad que desaparece y deja al hombre vacío y sin propósito..#men #masculinity #motivation #mgtow #masculinismo	1
s_1698	Este tipo de mensajes inexorablemente lo único que consiguen es criminalizar a quien uno considera no es puro. Pasa en UK o en la USA de hoy, países en los que más aumentan y se prodigan cada vez más violentos, ataques indiscriminados contra los "impuros". Basta hablar español	1
s_1497	Lo que le molesta a este lerdo es , que no lo han llamado para salir de beduino o Baltasar	1
d_1767_02	Vereis, a mi me paso una vez un incidente en un vuelo, yo iba hacia Sevilla, pero como no habia ningun vuelo directo, tuve que comprar un billete hasta Madrid y ya alli tendria que coger el tren para ir a Sevilla.	0
103028	cuando hacen los jeans mom pueden pensar en las que tenemos piernas largas y nos quedan los pantalones cortos por favorrrrrrrrrr haganlos unos centímetros más largos hijos de puta	0
d_1551_01	Buenas noches	0
102600	Cualquier mujer libre-pensadora y #empoderada era tratada como bruja, #perseguida y quemada en la hoguera. Podemos decir que fueron mujeres que luchaban contra lo establecido y las primeras #feministas de la historia https://t.co/AhwmfidfR9#circulodebrujas #brujeria #hechiceria https://t.co/9oCAXYJ9N4	1
102046	que bien por ella? no sé si piensan que las feministas son la onu o qué jajajajaja https://t.co/DeFm2uKZUW	1
101960	@SchieBarbara El feminismo según Anabel Alonso consiste en prescindir del hombre. No la igualdad entre hombres y mujeres, sino en eliminar al hombre . Cuando oyen la palabra hembrismo o feminazi, se ofenden. No se de q se extrañan.	1
d_735_01	Primero te regularizaremos a ti, tipejo del carretón, eso sí, previo pago del dinero que la sanidad pública española a pagado por ti, y después, te enviaremos de vuelta a tu Argentina natal con la prohibición expresa de que nunca más volverás a entrar en España.	0
d_206_02	Sin duda enriquecerá el país con sus buenas costumbres.	0
101764	ALEXIS VILLALONA ES EL SALVAJE, QUE GOLPEO LA JOVEN EN BANI https://t.co/aJMlrI46nd	1
d_2272_01	El efecto llamada de Pedro Sanchez que a convertido a España en el pais de los delincuentes.	1
d_743_01	Ya sabemos la cantidad de gente a la que tenemos que mantener con nuestro esfuerzo.	1
d_416_01	Con una daga le cortó la cabeza?	0
102601	Mujer obediente y muy follable esta musulmana: La tiene bien sumisa a esta mujer ... https://t.co/bDwwYVHrRE #videosporno #xxx #pornogratis	1
d_2337_01	y ya es tarde, el Caballo de Troya lo tenemos dentro.	1
100792	Te admiro @sabinaberman pero ofendernos porque nos llamen cisgénero me parece tan absurdo como decir que existe el clasismo "al revés".Hablamos desde el privilegio. https://t.co/uh5qBl13WF	0
100474	Mucha gente atractiva,poca gente interesante....	0
101706	@VeronicaRocha69 @sastre_v1 @julioastillero Aguanta, fachita hija única, era para el pipope. Ya está saliendo lo que llevas dentro. Ya decía que no eres solo una carta bonita, ¡eres muchocontenidodeletrina más! 😃 Me da gusto, neta. Eres lo que eres, fachada ¿de cuál otro de tus ocho pies cojeas? ¿Frígida? ¿Mal aliento?	1
d_904_01	Ya recurrieron esa sentecia de la Arandina hay que esperar a ver que pasa al final.	0
s_4150	Inmigrantes de segunda generación. El grupo más problemático en toda Europa.	1
103557	@rolandorodi "El aborto es violar a una mujer hasta las entrañas"Para eso es el aborto libre, para utilizar a las niñas como instrumento sexual	1
d_1163_01	Decía la agredida “ Lo primero que quiero dejar claro es que no se trata de racismo ni queremos que estos chicos se vayan a su país», manifiesta la víctima“	1
s_2034	Lamento que siendo alguien tan inteligente hayas decidido enfrentarte al Presidente democráticamente elegido. Eras la única de tu partido que me parecía honrada, una pena. Parece que eres la encargada de reproducir el 37	0
d_428_01	Aquí lo acogemos con los brazos abiertos y le damos una paguita vitalicia.	1
s_633	Yo opino que no se le debe negar la sanidad a ningún ser humano, sea inmigrante ilegal o sea alguien desempleado. Todos somos personas, no papeles con piernas 🤷🏼‍♀️	1
d_2273_01	Cárcel y devolución inmediata, somos el hazme reír de la UE	1
s_4120	5.79 INMIGRACION "Hace 1,5horas,c/oca Madrid ,un negro arrollandome por la espalda,me ha robado el movil" ----- MENAS aterrorizando y agrediendo a los vecinos de Cuéllar, Segovia. Estas escenas de MENAS y magrebíes violentos se está repitiendo.(@user) URL	1
102321	me terminé de leer la novela Huang Jin Tai (Golden Stage) amé, me encantó mucho, si les gusta las historias de enemies to lovers, matrimonio forzado, públicamente nos odiamos pero en privado nos amamos, 100% recomendable &lt;3 https://t.co/5B2FpOHMli	0
s_238	Algunos van a un CIE en mocloa y otros a uno que hay en galapagar..	0
100803	Me han puesto un trabajo sobre coeducación y diversidad sexual, me lo saco con la punta del chocho profe que soy torta🤏🕶️😎🏳️‍🌈 📈	1
d_185_02	Aunque vete a saber, porque con lo buen imán que eres...	0
103279	Cómo quieren que mejoremos cómo sociedad si no entendemos algo tan simple como NO TIRAR PIROTECNIA LA PUTA QUE TE PARIO	0
101999	@el_pais La mujeres no pueden elegir carrera? Se debería obligar a que estudien ingeniería?Sería una buena idea crear unos cuantos chiringuitos para asesorar a estás jóvenes ya que el patriarcado y Franco las impide estudiar lo que quieren 😂	1
102697	@Libertad12021 Dejen de hacer el gilipollas compartiendo estas fotos cuando hay hombres, mujeres y niños muriendo en una guerra. No estamos para tonterías.	0
101375	Es serio que ni los panchitos tengan un tutorial pa entender a las mujeres	1
101474	tengo entendido que de hecho cosas como estudios de genero pueden ser muy útiles a la hora de ser un abogado y especializarse en ciertos campos, no son estudios tan inútiles como se suelen plantear	0
100959	@TejevientosFilm La chana quería likes porque vende contenido. Webean con la cosificacion del cuerpo femenino pero no hay problema si reciben plata por subir sus fotos y videos.	1
s_815	#IngresoVital , lo que para algunos es una “Paguita” para otros es la diferencia entre dar de comer a sus hijos o no. URL	0
d_2536_01	Siempre habrá elfos que se crean que los van a devolver a Marruecos.	0
d_608_02	o es como el nombramiento de mando unico del Koletas que hizo este periódico, seamos serios	0
d_187_01	Cualquier día Kichi nos sorprende haciendo "alcalde perpetuo" a un ejemplar del Corán...	0
d_1392_03	Pero estos individuos se merecían que hubiera salido todo el barrio con bates y partirles la cara ahí mismo.	1
s_3399	Lo que ha firmado Pedro sánchez lo ha hecho a título particular. No tiene ninguna autorización, ningún mandato para ello. Es más, seguro que va en contra de algún articulo de neustar constitución.	0
102215	#RevueltaEnElFrenopático¿Y la de autistas sin diagnosticar que habrá todavía, sufriendo toda su vida?¿Se imaginan eso? no encajar, saber que algo no funciona igual en ti que en los demás y que te digan toda la vida que son imaginaciones tuyas, décadas de luz de gas, una cárcel. https://t.co/iVwGwcryH0	0
d_2448_01	Lo que faltaba llueven ILEGALES, con país dominado por la Ultra Izquierda Radical todo es posible.	1
d_1100_03	El "hambre" no debería de ser una justificación para estrangular a nadie.	0
103418	Mañana, #20N, se realizará la segunda #MarchaNacionalTrans. Los pedidos son políticas públicas para el acceso a trabajo, seguridad social y salud integral. Además, medidas para para combatir la discriminación en el sistema educativo y garantías para ejercer el trabajo sexual 🧵 https://t.co/Gi7XckbMQ8	0
s_329	El Gobierno de Pedro Sánchez obliga a inmigrantes legales a pagar seguro privado, mientras da atención gratis a los ilegales URL	1
s_2321	Por cierto, incrementar el empleo público hasta el infinito es el truco más fácil para subir la afiliación. No así las más de 400.000 personas que siguen en ERTEs y ceses de actividad. Sin empleo privado no hay dinero para pagar el empleo público, recuerda.	0
d_625_03	Ha visto usted a algún okupa y me refiero okupa a los de las rastas a los de los semáforos con los bolos, a los que van con el perrito y se ponen en la puerta del súper a pedir,a los que ocupan naves enteras, los ha visto usted recoger la cosecha?	0
103196	No todos…. - Quieren casarse - Quieren hijos - Creen en Dios - Son heterosexuales - Se identifican con su sexo biológico - Quieren hacer ENARM - Son felices Lo bonito de una persona es, su individualidad.	1
d_2242_02	Y de esa situación parece que no se le cae ningún alma, lo que demuestra que no tiene un dedo de frente.	0
100950	«Con un gran sentido del humor e ironia, “Lazarus” reflexiona sobre la cosificación del cuerpo femenino en la ficción. Una serie de caídas y recuperaciones por parte de la protagonista, Ángela Boix, que parece escapar de la poesía y el romanticismo idealizado». #TuixénBenet #DA2 https://t.co/f3wR7F6Q0o	0
s_3138	Si claro, vaya ser que le quiten la fortuna	0
103241	@Mujer_Mamerta Cuidado con este perfil, lean esto:https://t.co/WbH6DqkhcR	0
100329	Tuiter considera que el tweet donde un chaval especificaba que me había visto, y que me iba a acosar la próxima vez que me viera no incumple sus reglas 👄🌟🥳🥰😻🤪💍✨🌈💕🌺❤💌 https://t.co/uomXjvyxWJ	1
d_1759_02	Se colaron en España en pateras y el gobierno no reacción, simplemente, tragó.	1
100691	No, no, disculpame tú. —Se llevó las manitas a las caderas, relajando los hombros—. Estaba entrenando y siempre se me olvida ducharme antes de hablar con la gente civilizada. —Bromeó—. https://t.co/Pn7kGBU9wI	0
102345	Me agarró el espíritu navideño, armé el arbolito 🎄 y le hice casita nueva al pesebre 😇	0
101076	📺 Los hombres también sufren depresión postparto... https://t.co/oHGVnENTDS	0
100277	Sí chicos tengan hijos. Los curas se están quedando sin niños para abusar y el señor ya no tiene a quien lavarle los trapitos sucios. https://t.co/elj7uM97Xh	0
100473	@puchovic Personalmente me resulta mucho más atractiva la dulzura y la inocencia de Sersi, pero veo que a ti te va la marcha.Esta entretenida, no la veo tan mala como para las críticas que tiene o el “fracaso” en taquilla. Además, le tengo cariño porque el rodaje me dio trabajito.	0
100807	Protocolo para la detección de conductas sexista no hay, no interesa en exceso y hacemos planes de coeducación que se pasan por el forro de las narices, pero de haberlo este protocolo entraría dentro de todo lo que esta mal!	1
d_1648_03	Siento ser tan crudo pero es lo que observo.	0
d_1226_01	Yo no quiero que está gentuza entre en España.	1
101737	@SecretStory_es Va hablar quien tiene que callar menuda golfa la alba carrillo y más sola que la una jajajjajajajja que se quede con la lucifer por y para ella que aborrecia las tengo	1
101518	@Pao_Glez01 Siempre tuvo la frente muy alta, la lengua muy larga y la falda muy corta....🍷🍷🍷🍷	1
s_3251	Qué barbaridad. La ideología de genero era una fase más de este proceso mundial. El objetivo es acabar con nuestra civilization y nuestros valores. VOX será el pequeño pastor David que lucho contra Goliath.... Y LE VENCIO.	1
s_1150	puedes irte a tu país si no te gustan las tradiciones cristianas.... se trata de racismo solo en tu cabeza y en la de tus jefes que te piden decir chorradas para crear cortinas de humo.	1
101211	Sábado y domingo la doble jornada para la décima fecha del “Brian Cortadi” https://t.co/7vkg1SKc0D	0
d_597_01	Ante una situación económica como la que se nos viene, debemos expulsar a todos los inmigrantes ilegales e iniciar un proceso de reconstrucción nacional de verdad, otorgando a los inmigrantes un nuevo rol, mediante la regularización estricta de sus posibilidades de trabajo, plazo máximo y prorrogas, y una concesión a cuenta gotas de permisos de residencia y agrupamiento familiar.	1
s_4054	5.34 INMIGRACION "Suma y sigue." ------------------ ⚠ Menas marroquíes agreden a los trabajadores de un chiringuito de Málaga. Les sentó mal que pidieran que se pusieran la camiseta y respondieron con una clase magistral de multiculturalidad. ¡Salvajes! URL	1
d_2031_01	Todos los partidarios de meter inmigrantes, antes de hablar metan a uno en su casa, despues de una semana, hablen, no lo duden, ¡metanlos en sus casas, en su vecindario, paguen vds sus paguitas y dejennos a los demas en paz!	1
100799	Qué mona. Lo que me flipa es que entienda cisgénero. https://t.co/3yLXiRyK2p	0
s_3765	Por no hablar de la criminalidad. El español promedio no tiene trabajo y entra un ilegal conenos probabilidades de encontrar trabajo. Que delinca es cuestión de tiempo, pues es la única salida que puede tomar en un sistema en el que ni los propios participantes tienen trabajo	1
102854	@Eric_Lostie Como una chica considerablemente alta para ser una chica española (1,70 m.) Aprecio demasiado a los chicos bajitos, vivan los twinks.	0
101810	@virgi_m13 Lo de guarra es un puto clásico, hábitos de los cavernarios	1
d_1640_02	Pues los tontoslahaba enfermos de VOX aun no se han enterado	0
100110	Y recuerden que decir "No todos los hombres" no es más que una microagresión que demuestra tu necesidad de controlar la opinión de una mujer y someterla a los parámetros de lo que tú esperas que ella sea. https://t.co/O3bDl3pSRh	1
s_1439	Si no te gustan las tradiciones de un país tan "racista", que te ha permitido llegar a ser diputado de la asamblea de Madrid, siempre puedes volver al tuyo y ser felíz con sus costumbres y cultura. Llegaste de forma ilegal. Si abres la boca, debería ser para dar las gracias.	1
103449	Hoy en Fedomu con la ministra de la Mujer, Mayra Jimenez, se dejó instituida la Mesa Técnica para la Transversalidad de Género de la Municipalidad, cuyo fin es fomentar la coordinación interinstitucional e Inter sectorial para impulsar el componente de género en la Ley No 176-07. https://t.co/kCMd7M14XN	0
103194	@JavierBuendilla Personas que se identifican con su sexo biológico… vaya idiotez. O sea hombres y mujeres hetero	0
100366	Hace años, ante el acoso que sufrían por parte de la inmobiliaria, la familia Ortiz comenzó a organizar pequeños eventos para que activistas, artistas y trabajadores de la zona tuvieran un espacio barato de recreo y discusión política. Le llamaron #TortasPaLaBanda2:4/10 https://t.co/ZDm447EpUo	0
102441	@Despistada100 @deprontounangel Solo basta una breve pasada por el TL del libertario y te darás cuenta de su propia misoginia https://t.co/FV8iVtzyJC	1
s_2752	¿Con que sistema laboral? Empleo temporal y falsos ERES. ¿Con que reforma? La herencia deja menos parados. O el ya famoso y como la cosa funciona a ver qué inventamos para joderlo.	0
102728	El yayo echando balones fuera, negando todo lo que dijo, lloriqueando como una nenaza porque quiere reconocimiento y todo se reduce a más dinero #ViernesDeluxe	1
102965	@cumpaella pero si mi polla es más grande q la tuya petao	1
101266	El feminismo es una ideología política que el progresismo trata de imponer a la sociedad, con falacias (si no eres feminista eres machista) o mitos sin evidencia científica (el patriarcado), y cuyo presupuesto es leer toda desigualdad entre hombre y mujer como una discriminación. https://t.co/aNKeEvY52b	1
s_1116	Y estos son los bienes a la nación que nos dejó el condecorado con la Cruz de Carlos III.	0
101041	@CarlaCarrizoAR Asi es..tenemos q avanzar con la Democracia Paritaria!!!.Paridad real entodos los espacios delnzpider, de lad organizaciones, sindicatos empresas!!! #PARIDAD REAL YA!	0
s_843	Miserable eres tú diciendo q en Venezuela se come tres veces al día cuando la gente se muere de hambre y huye del país. Miserable eres tú defendiendo la explotación de inmigrantes por mafias q se dedican a la fabricación de productos ilegales.	1
101206	@Luisheel Si jugasen en Madrid, ni me lo pensaba. Jugando en Lugo y tras doble jornada de Euroleague, me genera más dudas. No obstante, en caso de descanso de uno de los dos del Madrid, el recambio es sencillo 😅.	0
102131	@tanyacortezSV ANDA EN PRIMERA PUES COMO SABEMOS MUCHOS HOMBRES LAS MUJERES NO SABEN MANEJAR MUY BIEN LES CUESTA METER LA SEGUNDA Y POCO A POCO HAY QUE METER LA TERCERA Y DESDE AHÍ AGARRA INBION	1
100171	solo puedo pensar cuando escuche ese FUCK THE PATRIARCHY https://t.co/QAjonghpGK	0
102700	@Marialadelradio @Reactor105 @Elmonoconalas A mi siempre me corren las mujeres por eso de lo del fuego no porque falte sino porque parece volcán asusta felicidades Maria felicidades Reactor gracias por estar siempre ahí ya te la sabes. Son un consuelo y todo un regalo de Dios gracias.	0
d_1407_02	Una cosa es robar para comer y otra esto.	0
101516	Siempre tuvo la frente muy alta, la lengua muy largay la falda muy corta.	1
s_3864	La normativa nacional y europea reconocen el derecho a la información y asesoramiento de las víctimas de violencia de género, pero diversos estudioshan demostrado que este derecho no está garantizado en las mujeres de lengua extranjera. URL	1
102070	Le dije que no tenía dinero después de pagar tantas cuentas para salir en un lugar caro y no me volvió a hablar jajaajajaAsí son las mujeres de hoy en día	1
d_617_02	aun regularizando estos irregulares, no serian de hecho "ciudadanos españoles" y por lo tanto SIN derecho a voto.	0
d_2327_02	Ten en cuenta q este siglo en el Mundo, solo quedan Dictaduras Comunistas o Islamistas..	0
d_34_02	El catolicismo me parece una mierda, como todas las religiones, pero cuando Europa se estaba empezando a desquitar un poco de la religión aparece esta ola de fanatismo islámico cuyos individuos más modernos tienen el pensamiento de la gente de España en los años 40.	1
103169	A todo esto de ¿Donde viene todo este machismo, discriminación y sexismo patriótico chino?Pues cuando hace unos meses se público un artículo en china qué con el titular ''Propuesta para prevenir la feminización de los niños '' llegando incluso a llamarlos cobardes .	1
d_1323_10	Si esto hubiese sido hecho x “españoles”, mañana las redes incendiadas y manifestaciones a cascoporro.	1
100465	@catapulidoanker @pulomones @DonBipe1973 Jajajajaj..se enojo la mofletuda...chanchi piggi, Jajajajaj manfinfleandose....con ella...shuuuu...deja de aspirar cómprate un espejo y ve la realidad...mi abuela esta mejorLa naya fácil es mas atractiva...pa que cacho nomásVeterana del caleuche..jajajaja https://t.co/ylE7Az9jlL	1
d_1746_01	un desmadre total y ahora los argelinos ven el chollo y vienen a miles	1
100836	Que Bridget Jones haya sido presentada como una mujer gorda es algo que nunca le voy a perdonar a la industria cinematográfica	1
d_1974_03	Urge encontrar una solución a la miseria que existe en este país, o de lo contrario estos sucesos irán cada vez a más.	0
s_3377	Teníais q haber nacido en Siria por ejemplo, y tendríais que haber visto como violan a vuestras hijas antes de matarlas, como una bomba revienta a tu hijo. Y luego me cuentas.... Panda de desalmados. Lo que no entiendo es que aún vayáis de cristianos de mierda	1
s_25	1.100 millones de EUROS al año acabo de escuchar que nos va a costar. A incrementar más la billonaria deuda española.	1
s_452	La solución a la inmigración ilegal no es un muro y la denegación de cualquier tipo de derecho. Pasa por no convertir a países con la mayor renta per cápita de África en mercados de esclavos a cambio de petróleo, por ejemplo.	0
100394	@JuanaPalacio20 Hay un Autor, Bauman; el tema: "Amor líquido".	0
102717	@petrogustavo es decente directo frentero sereno calmado no se achanta Tremendamente sincero sin tapujos Eso es lo que Colombia necesita un hombre con capacidades humanas para admitir errores equivocaciones o disculparse si es el caso @Jokeraton #UnaPolaConPetro #BorrachoDeAmor https://t.co/itN1sYzWGt	1
100816	Felicidades a las compañeras de @DoFemCo por su trabajo de divulgación para promover la Coeducación en los centros educativos. Este artículo es de lectura obligada para todos los y las profesionales de la educación 👌 https://t.co/gbY2HmGDcE	0
d_76_07	Si lucharan contra esta mierda exigirían transparencia y claridad.	0
101563	@tomaydale Yo estoy un poco #harta, kédesir. A veces prefiero un machirulo hecho y derecho a un falso aliado que después no te suelta medio privilegio	0
d_1836_02	Esto pasa estando el PP en el gobierno y yo, que soy votante del PP, me cisco en la señora madre del ministro del interior pepero y en todo el gobierno.	0
100442	@KarlaSa14193266 @Foro_TV No tiene sentido un feminismo que persigue al hombre con base en una falacia, ningún hombre sale a asesinar mujeres sólo porque son mujeres, los asesinos son asesinos de hombres, mujeres, niños, y es porque tienen algún trastorno mental, ahí es cuando el feminismo no sirve	1
s_3248	Es un ataque frontal a nuestra forma de vida, a nuestra convivencia, a nuestros recursos, y que puede dispara un efecto llamada que genere una gran avalancha de inmigrantes en el futuro próximo. Un pacto absurdo para un país con la posición geoestratégica que tiene España.	1
102239	@RubenSanchezTW Este es el nivel, que han sentado los votos de la ignorancia, racismo, machismo y maldad.	1
d_1020_01	Bla bla bla, dice el artículo: “se abalanzaronsobre elle por la espalda”, “estrangulándola por medio de la técnica del(maletón) hasta hacerla perder la consciencia”.	0
d_2199_04	Yo creo que eso lo haríamos todos, al igual que hicieron nuestros abuelos (legalmente).	0
103534	@OF_LTOl Un chero callo al bote x violacion a una menor, y adentro lo cogieron 8 negros y dijo que lo hiso fue moverse rapido para que todos se fueran rapido 🤣🤣🤣🤣🤣🤣	1
d_541_03	Que les den también 600.000 paguitas.	1
s_2903	Sabes que si entran en tú casa es allanamiento de morada y los sacan insofacto? Te veo muy mal informado. Sueltas las mismas mentiras que tus amos. Mejor ser de izquierdas que no obrero y de derechas. No lo dudes. Yo no veo a Madrid con tantos centros de salud cerrados contentos	0
101475	Visita el sitio del Programa de Posgrado en Estudios de Género de la UNAM: 👉https://t.co/DaU5ZMO90V Síguelos en Twitter Y Facebook @PosGeneroUNAM https://t.co/HLU6EHEyTH	0
101393	@Sarramball @CrazyFeelingFB Y tu eres un cretino apollardado de los que son muy atrevidos en Twitter, porque no creo que en la vida real andes llamando a la gente escoria fascista sin conocerla de nada... ¿no?	0
100370	Mira que soy mucho mas de Zelda que de Pokemon, y BOTW me parece perfecto. Pero el ataque y acoso indiscriminado hacia Arceus me parece estúpido y deplorable. A ver si dejamos las criticas de lado y nos centramos en lo importante de una puñetera vez, cojones ya. https://t.co/cS6Jd31HUf	0
102216	🌵 Hacer luz de gas: todo sobre el maltrato psicológico que estás sufriendo sin saberlo... https://t.co/u7CmhfpcWS	0
100931	@moisabanero Coincido parcialmente, en el sentido que el voto que se concede no puede depositarse sin que exista una corresponsabilidad; ya quetenemos conocimiento de qué es lo que estamos avalando.	0
101860	Las madres siempre tendrán más miedo de ver a su hija salir que a su hijo. Y no es feminismo, hembrismo, machismo ni mierdas, es una realidad. Ojalá ni a hombres ni a mujeres les pasase nada al salir para lo que sea, pero tristemente... Nunca estaremos a salvo.	1
d_2476_01	Este tipo de actos evidencian el respeto que causa la Ley española a estos individuos, que no tienen el más mínimo miedo de hacer lo que les parezca.	1
100616	🗺️💰 Ojalá un mapa con los sueldos de alcaldes de toda España, ¿verdad?Ahora puedes consultar más de 6.700 salarios municipales y comprobar si hay brecha de género 👇#TransparentiaAlcaldes https://t.co/Vzyfw3oa2C	0
101736	@SaidMarquz1 @ibarra120478 @VicenteFoxQue Jajajajaja...¿golfa? Te refieres a la zopilota? Esa es una verdadera golfa!	1
d_83_01	Vale, disculpa si he malinterpretado el comentario.	0
s_1094	¡Pero qué manera de rebuznar! Este tío podría aprender un poquito acerca de las tradiciones españolas, ya que vive a costa del erario público español. ¡Hay que ser imbécil e imprudente!	1
d_1868_03	Expulsión de todos los inmigrantes indocumentados, en frío ó en caliente !!!!!!!!	1
100581	@pdrsnche Soy un señor de 53 años y he mojado las bragas, no te digo más.	1
102207	No sé si el término correcto es luz de gas pero lo de decirle a esta señora que lo había hecho pero que no se acordaba tantas veces hasta que duda de sí misma es fuerte ¿Eh?#DoloresT5	0
103599	"el imperialismo cultural es una violencia simbólica que se apoya en una relación de comunicación hecha para adornar la sumisión y cuya particularidad consiste en que universaliza los particularismos relacionados con una experiencia histórica singular..." 5	1
d_1106_04	3.- Evitaría que mi cerebro escapara por el WC como te ha sucedido a tí	0
102704	@andremarinpuig @Amauryvz si en verdad te preocupa la situación actual del equipo, este es el Director Técnico que @Chivas necesita, un hombre con experiencia y al que no le tiemblan los 🥚🥚 para poner orden el vestidor.. así que no lo pienses más y ve por el.	0
102888	Participemos en plantón exigiendo, nueva Ministra de la Mujer, Gabinete sin Agresores y con paridad. https://t.co/K6ozzHgqyr	0
100481	@publico_es @Danialri Avergonzar a la democracia, es lo que haceis cada día en ese panfleto	0
s_3769	Porque para empezar la mayoría no viene en edad escolar por lo cual ese argumento tuyo queda inútil. Y para terminar porque legalizar a cualquiera no es sostenible. NO HAY TRABAJO y menos para quienes tienen menos estudios. Veo ingenieros trabajando en McDonald tio	1
102567	Un día te levantas y te dicen que seis de tus obras: «Mujer Florero», «Open Mind», «Welcome to the Malecón», «¡Hasta la flor!, «Magnolias de acero» y «La importancia de llamarse Arnesto», formarán parte del libro publicado «Power of Color»... https://t.co/f2ipYdM45N	0
102360	me explicas por que en todas las fotos me agarro la teta??? https://t.co/KA1ZL9UzvM	0
100806	Hoy proponemos aprender sobre la igualdad de forma amena y divertida con IGUALA-T, un juego interactivo en forma de App, destinado a adolescentes de Secundaria en Andalucía y parte de la estrategia preventiva contra la violencia machista ¿te unes?👉 https://t.co/gpL47nLm3I	0
103627	@shuleno Todos saben que Teillier hace rato contrata los servicios de la Garra Blanca para ir a dejar la zorra a las protestas.	1
101504	siempre tuvo la frente muy alta, la lengua muy larga y la falda muy corta	1
s_1321	El que no tiene cabida en este país es una basura como 🤬🤬	1
101134	@FuzzyU89612597 Sí, pero igual tu pensamiento produce mucho daño, decir que es una enfermedad o que es anormal, no genera más que inaceptabilidad, lo que termina en discriminación indirecta, o sea, fomentar ese pensamiento llegando a personas que sí que harán daño	0
100146	@YCeravieja #notallmen, #notalltrans Mmmmmmm me pregunto qué tendrán en común?? (🍆)	0
s_1538	Es un país democrático no te hubieran regalado la nacionalidad…	1
s_2151	pues yo prefiero que me gobiernen ellos a que me gobiernen los que roban y quieren meter el fascismo en nuestro pais	0
102225	@IsaMellen @ThebanGadirita @maatkarestela Ni que decir tiene que lo del machismo… pues no. Y si así fuera, un error no se corrige con otro.	1
d_958_01	veo que para ti solo hay dos opciones, o todos expulsados o ninguno expulsado, debe ser una putada intentar entender un mundo tan complejo como el nuestro siendo incapaz de ver la escala de grises y viendo solo blanco y negro...	0
d_2192_03	Por eso, buenísimos aparte, cuando un país tiene una localización geográfica tan complicada como la nuestra, el sentido común invita a que las leyes de inmigración sean severas y la sensibilidad con las fronteras sea alta..	0
100289	“No vamos a decir que les pusimos cinchos”: abuso policial en Morelos https://t.co/yrHgA5kAjH vía @El_Universal_Mx	0
d_2069_02	Tanta ayuda y tanto cuento lo que ha derivado es que toda esta gente ya no se conforme con eso si no que quiera venir al sitio desde donde le regalan las cosas, venir a la fuente.	1
101166	A mi 0 vaciles con si sé que es una persona dependiente o independiente que por mucho que una persona tenga diversidad funcional, si no está incapacitado judicialmente sigue siendo INDEPENDIENTE. Que algunos parecéis la doctora liendre	0
102033	@STUPIDEZHUMANA @DovahkiinFerret vivimos en una sociedad machista donde la mayoria sigue pensando que las chicas no pueden jugar, que son peores jugadoras, que son menos abiles, y menos carismaticas, todo esto sin contar la cantidad de misoginia que se sigue viviendo. 3ro+	1
s_306	Pero para los españoles?, o para pagar la seguridad social y sanidad a todos los inmigrantes ilegales que están viniendo en tromba	1
d_1815_01	Es el colmo ya de la estupidez española	0
102113	@EuricSanti 🙆🏻‍♀️ las mujeres no deberían prestarse a eso, trans es trans, no mujer 🙏🏼	0
100924	Por lo tanto, era ⚠️obligación⚠️de la @SSalud_mx como órgano rector del sistema de salud asegurar que en este contexto de falta de evidencia, el “estudio” se realizará en estricto apego de la normativa vigente. Deslindarse, callar y mirar a otro lado implica corresponsabilidad.	0
101768	@jlianodesmarque Con Oscar no vale ya ni que tiene buen golpeo . Con munir es que tiene gol... E idrissi es como si juega el panadero de mi pueblo🤔🤔	0
d_195_03	Por de pronto el salafismo debería estar prohibido por Ley, equivale a terrorismo.	1
100196	Visibilidad a los problems que aún existen, la mayoría de la violencia a la mujer viene principalmente de las personas de las que se espera las proteja.#diainternacionaldelamujer #womensday #santasofiacocinafusion https://t.co/JppLqdol00	1
d_2090_01	La tal Luna es estudiante en practicas de un ciclo superior de integración social, casi nada.....	0
d_1189_03	¿Hasta donde debmos consentir?	0
d_360_01	Algunos pierden la cabeza por llegar a Paguitalandia.	1
103160	@ElLobo_Obrero @OSilenciosa Literalmente su nombre está en femenino, nada de ella da a entender que es un hombre incluso con pelo corto se nota que es mujer XD, en serio que clase de idiota eres?	1
d_1700_01	Tienen pagas generosas, las necesidades básicas cubiertas, y aún así roban por el placer de robar y hacer sufrir y porque trabajan para mafias que distribuyen la mercancía robado en sus países de origen.	1
s_4137	5.91 INMIGRACIÓN "Y van... 1 Dtencion culpable/s 2 Juicio 3 Cumplimiento integro de la pena Y 4A su puto país" -- La Policía salva in extremis a una joven que iba a ser violada en Sevilla "un joven guineano de 28 con un expediente de expulsión en vigor" URL	1
d_1207_01	Los mandan para librarse de sus problemas sociales , los delincuentes juveniles para España	1
101937	🕘 9:00: Comienza el Diplomado de 𝗣𝗿𝗼𝗯𝗹𝗲𝗺𝗮𝘀 𝗱𝗲 É𝘁𝗶𝗰𝗮 Jurídica y Judicial Electorales con la sesión de la profesora @ale_tello_m sobre ética, inclusión e interseccionalidad.	0
103254	Por sextorsión y violencia quedó detenido un hombre en Mirandahttps://t.co/wIj0sZZ6mT	1
103292	@DacioGilMonroy @alonso_dm En el auto del juez, de 9 de diciembre. Está ya en redes. Aunque no habla de sodomizar, si no de que existieron abusos sexuales anales a un niño (3 años tenía) pero como la madre lo secuestró no se pudo seguir investigando e identificar al autor del delito.	0
d_1456_03	Por delante queda: retirada de denuncias, archivo de las mismas, gente que no se presenta a juicio, busca y captura, etc, etc, etc, etc, etc...	0
100335	@MamelaFialloFlo ¿Cuándo denuncias a tu "sobrino" Jean Carlo por acosar menores de edad obligan domas a hacer cosas con sus cuerpos contra su voluntad?	1
s_4089	5.57 INMIGRACION "Ahora en Ventas(Madrid). ¿Legal o ilegal? -------- Un hombre de 'nacionalidad extranjera', un peligroso suma y sigue, que acabará en tragedia. La falta de control sobre la inmigración ilegal y el efecto llamada nos han llevado hasta aquí. URL	1
s_3757	No sé rick, quizá el hecho de que vengan de lugares con culturas completamente distintas a la nuestra o donde la mujer ni siquiera vale lo mismo que un hombre tiene algo que ver. Digo yo...	1
s_2427	Y los que nos han dejado por falta de asistencia?	0
s_3452	Cualquier inmigrante ilegal vale más que tú, basura humana.	1
101879	El Centro Fidel Castro Ruz cuenta con 11 salas expositivas de diferentes temáticas relacionadas con el ideario y actuar del Comandante en Jefe de #Cuba, así como con una biblioteca y una librería. #PeriodicoGiron #Matanzas https://t.co/uCigPyUXQk	0
d_45_05	Hay que hacer mucho.	0
s_3288	A cambio de qué ? De ser presidentes ?	0
s_1574	Fuera salvajes de nuestros barrios	1
100116	🎙️ MUNICIPAL FM [ENSEGUIDA▶️] En el espacio de entrevistas de Quito 2.0. Alejandra Cárdenas, Abogada en DD.HH., nos explicará el concepto de Microagresión hacia la comunidad LGTBIQ+ en la esfera pública.Consultas al 📲2510-510 📲2510-2511#LaRadioDeLaCiudad https://t.co/D9ChE3i737	0
s_48	El Gobierno dará sanidad gratis a todos los inmigrantes ilegales, “gracias a nuestros impuestos”. Mientras, para pagar la extra de julio a nuestros pensionistas, ha pedido un préstamo al Tesoro. #FronterasSeguras #VOXAlCongreso URL vía @user	1
102090	🚩🚩🚩 Que piense que las mujeres no deben enseñar en las iglesias🚩🚩🚩🚩	1
d_776_01	Quieren regularizar a los ilegales porque esperan ganar 600.000 votos	1
d_2508_04	Todos los países tienen fronteras y con leyes duras al q entra y aquí no pasa nada	1
s_3214	Pero claro para alguno no es bueno por ser una socialdemocracia muy liberal en lo económico incluso algunos la llaman paraíso fiscal. Por eso a pesar de ser un éxito ni la derecha ni la izquierda en España hablan mucho de los suecos.	0
103561	El @IES_MURILLO contra la violencia machista.#SomosMurillohttps://t.co/U8svo2409v https://t.co/34XgHVWCZe	1
s_2723	Pues eso,si está funcionando la reforma laboral y Yolanda Díaz está sacando pecho de los buenos resultados q da,¿Cuál es el motivo d querer derogarla?Criticarla y presumir d los buenos datos q da su aplicación,no es muy coherente, pero claro UP vive del fanatismo d sus votantes.	0
102676	como arrancaron su noche? yo con el uber preguntándome si era hombre o mujer 🙃 real no fake	1
101669	@JNE_Peru Hablando de feminismo, que vergüenza, gente que ha dado su apoyo incondicional a un #GobiernoMisogino!!	1
s_1705	Video que me acaba de llegar de un centro educativo para los emigrantes menores de edad que entran ilegalmente en #España Te ruego que lo difundas para que España se entere,de una vez como nos agradecen que los acojamos. #centrodemenoresacogida Me hierve la sangre viendo esto.. URL	1
103288	Soto Grado yo entiendo que te gusta sodomizar a tu perro pero no lo pagues con nosotros.	0
102545	Que dolor de cabeza tan feo así no puedo ser una mujer empoderada y productiva 😠	1
d_1344_03	Eso que ganaríaa más como prostituto que como periodista ¿En qué estudio lo basas?	0
102762	No todos los hombres son iguales, no todos son malos.Creo que deberíamos de iniciar por ahí, por aceptar de una buena vez que esta es una lucha contra las malas acciones y no precisamente contra los hombres, esto si queremos tener una sociedad verdaderamente igualitaria.	0
d_1877_01	País gobernado por SocioComunistas.	0
103300	No puedo, tengo que ver al campeón Atlas sodomizar al señorito de los extremos.	0
s_1954	No se obligó a nadie, pero lógicamente si despides no hay ayudas	0
s_1180	Nunca había visto usar el término "democrático" para hacer cosas fascistas tanto como Podemos. En su idea de país "democrático" no solo no caben los reyes magos, si no muchas otras cosas. Ni siquiera la oposición. Mucho ojito con ellos.	0
s_1864	Miente más que habla doña tucán . Estamos más arruinados que nunca . No podéis taparlo . Ya os queda menos . #SoloQuedaVox	0
101782	soy un troloooo akdjkajs me hago la fria y re que doy mi vida por la gorda (mis amigos)	1
102528	sin filtros, vulgar, directa y "valemadrista" como es, provoque el efecto contrario, en lugar de simplemente mostrarnos tal cual somos. Y entonces me di cuenta de que, de hecho, sí me da miedo mostrarme tal cual soy, porque no soy para nada la mujer dócil que parezco.	0
d_1971_06	a) Los grupos que llegan aquí salvo los iberoamericanos y la gente de la Europa del Este uson de na cultura muy diferente.	1
d_840_02	Es que no tienen sus paises?	1
100199	¡Gran oportunidad de exposición para sus juegos en @Steam! @wingsfundme está aceptando propuestas de videojuegos que ya estén presentes en #Steam para figurar en el evento de #WomensDay 🙋‍♀️Pueden ver todos los requisitos para participar en el formulario del tweet 🥰 https://t.co/3W6PtUTDdR	0
102823	Como que llegar a ser cuantos niveles me faltan para ser mujer chau https://t.co/b3kmXsYTDs	1
s_1557	Urge echar a esta gente a su país lo antes posible. Si no aceptan nuestra cultura, al suyo. Rápido, están tardando. No representa ni a la gente de izquierdas.	1
101650	@sofia24859876 Y cuando muere una mujer es feminicidio, y cuando muere un hombre, pues ni modo algo hacia, andaba en malos pasos, seguro se lo busco, como si un hombre valiera menos.	1
102767	No todos los hombres son iguales, que tu elijas siempre al peor es otro tema.	1
103043	@pacosanzzx @rojamaleducada Y que quería? que me inventara una nueva definición de alcoholismo o que putas? Jajajaja	1
102860	hoy es 1 de septiembre y eso significa organizarme para ser una chica productiva que nunca termino siendo, pero que me hace sentir bien cuando me digo a mi misma que lo seré .	0
s_3501	Seguro que cada día le preguntas a tu espejo mágico: Espejo, espejito ¿quién es en este reino el más hermoso? Y siempre te contesta: no estás mal, pero cualquier inmigrante es más bello que tu. Por eso quieres sus corazones, pedazo de alcornoque. ¿Que no lo ves?	0
d_1413_01	Los seres de luz que acogemos en nuestro país.	1
d_1618_01	No te pongas celoso	0
102560	@Andrea__ctm Fabuloso chica te felicito se que haces un gran esfuerzo y más encima en estas fechas complicado lo de la dieta pero tú eres una mujer empoderada que puede ante todo,te quiero muchísimo amiga preciosa	0
d_2325_05	El asumir que los inmigrantes ilegales no son personas descerebradas incapaces de comprender sus acciones y, por ello, deben asumir su responsabilidad.	1
103329	Jean Paul Gaultier se pasa al negocio de la venta vintage y alquilará sus prendas más icónicas, como el sujetador cónico de Madonna https://t.co/HyA7OBr9uo	0
d_708_03	No tenemos bastante crisis y bastante paro en nuestro país para que los de Podemos pongan como una de sus principales prioridades a los que viene en patera.	1
d_1143_01	¿ Me pregunto si esta victima pensará lo mismo el día que estos individuos agredan sexualmente a su hija o nieta ?.	1
s_1820	Pero...usted ha visto la RIDICULEZ de sueldos? Ah! Pero si tienes un piso en alquiler no lo subas, mientras SUBE luz, combustible, transporte, alimentos,...y tu con tu "minisueldo" intenta vivir. Se ha fijado usted o sólo le preocupa su propio sueldo? Ése SI ha subido, verdad?	0
s_3538	Tú de humano sólo tienes que comes y cagas.	0
103252	¡OJO! La policía no manda correos imponiendo multas por ver porno, ni tampoco son ciertos los intentos de chantaje de supuestos hackers que dicen tener grabaciones de la webcam del usuario mientras ve porno. #sextorsión #fake #estafa https://t.co/ePqlW8wIbF en @elconfidencial	0
103491	Son unos desvergonzados, no sorprende porque ellos viven del victimismo. https://t.co/g5I8G6SlkC	0
102533	@el_pais Tengo la ligera impresión de que entre los hombres se está extendiendo de nuevo el ideal de la mujer dócil y alegre que no da problemas y a cualquier mujer que se salga de ahí la despachan a la mínima con la etiqueta de "tóxica"	1
d_644_02	Estoy seguro de que no los permitiría en su propio propiedades.	0
s_619	Son bacterias resistentes a todos los antibioticos conocidos, su resistencia es debida al mal uso de los antibioticos, uno de ellos es el incumplimiento del tratamiento completo. Si un inmigrante ilegal cae enfermo y lo llevas a un hospital donde se le iniciara una	1
101385	@juncalssolano Quadri y Córdoba juntos en el PAN, pura escoria y cascajo llega a ese partido.	0
d_1321_01	casos hay, aunque tengan otros métodos, un par de ejemplos, uno de pp y otro de podemos	0
101408	@ZillaJuanin @BabyJoi7 Es malo porque el pueblo ni siquiera es así XD.En la película se refleja el estereotipo estadounidense sobre los mexicanos y más que nada porque la ciudad en ningún punto de su historia es así.	0
101048	El Editorial | Acelerar la democracia paritaria https://t.co/hPYzUbXt9O https://t.co/12GJZci3JY	0
101300	los videos de mon embarazada me traen tanta pazJOELITO SHOWER https://t.co/HiiAOmcOKb	1
s_3827	ESPAÑA SAQUEADA, POR QUÉ Y CÓMO HEMOS LLEGADO HASTA AQUÍ. TRIGÉSIMO PRIMERA PARTE.-¿Es deseable una España en la que los españoles estemos desunidos, apocados y sometidos? URL	0
100340	🔴Imputarán a un docente por acosar a una alumna por WhatsApphttps://t.co/Jg1oxNGM34	1
d_1911_02	Pero Para otros Parece que todo vale	0
s_0	El @user recuperará la "sanidad universal" y obligará a los españoles a pagar la sanidad a los inmigrantes ilegales URL	1
d_2335_02	El 11M es obra suya.	0
d_2375_03	Vamos es el rey y además renueva su tarjeta teletematicamente.	1
103274	Mira @alitomorenoc La Academia, Los Empresarios y la Sociedad civil Ya nos Expresamos y Decimos NO a la nacionalización y expropiación de la Industria Eléctrica.Cuánto se tardó el @GPPRIDiputados en la reforma de EPN???No des bandazos, no doren la pildora aquí no hay grises👇 https://t.co/y6UgoiiT7p	0
103630	q lindass son esas minas q tienen mirada de zorra pero actitud de bebee	1
100802	@mamaresiliente Las familias no les decimos nada a nuestros hijxs trans. Ellxs se expresan diciendo yo soy un niño/una niña. Ya está bien de manipulación! Las familias con peques trans somos feministas y estamos por la coeducación. Pero vamos a pelear por un futuro mejor para ellos! #leytransya	1
d_1526_01	Lo que busca es lo que tiene largo el negro del whatsapp	1
d_1908_01	Ya. Sólo que aquéllos eran franceses, y éstos moros.	1
100773	#Yucatán ocupa el lugar 19 a nivel nacional por las cifras de ese delito, de acuerdo con el @INEGI_INFORMA. Aun así, pocos casos son denunciados ante la #FGE y aún menos son sancionados. https://t.co/ZhB866LBF1	0
s_3045	🤣🤣🤣🤣🤣🤣🤣🤣🤣🤣🤣🤣🤣 AUN NO TE HAS ENTERADO QUE HAS PUESTO UN GRAFICO DEL 2008🤣🤣🤣🤣🤣🤣🤣🤣🤣🤣 además en 2008 es un año que está en pleno periodo de ZP, este dejó el gobierno en Diciembre de 2011. El borrico se vuelve a equivor y aún se rie, es que eres un chiste. 🤣	0
101702	@EsDeMamador Con tantos traumas, creo quiso decir "Frigida"	1
103155	mi profesora no para de hablar con la e como se nota que es mujer y de plástica encima	1
102599	@Danipaquitof @jdpmaragon @MrMisingno @UniversoLumiere Ya tenemos el ganador del premio Machista de Oro del día.Lo de criticar a una mujer libre por serlo está pasadísimo. Lo de reírse de una situación compleja no puede ser mas casposo.Todo destila una envidia y una amargura patética.	1
d_1189_08	Son PARASITOS.	1
100365	@GuidoPuka Jajajajajajaja 😂 😂 😂 😂 este reconcha su madre jajaja😂😂😂😂😂😂tienes una concha! Te pasaste pal culo @GuidoPuka jajajajajajaja 😂 😂 😂 😂 "Todo acto de violencia y acoso contra la mujer debe ser denunciado" 🤦🏻‍♂️ veste conch....y después te victimizas??	1
102638	Los invito a leer y compartir El valor de una mujer, novela erótico-política sobre la vida de una mujer rebelde y valiente en una sociedad que la discrimina https://t.co/KryTMvYR3q	0
100262	@PalmieriWaelti @marce_orr La cuestión es que no es alarmismo, es literalmente describir lo que el gobierno está haciendo y planea hacer usando las mismas declaraciones del gobierno, si no le alarman sus declaraciones y medidas así como quieren abusar de su poder (aunque sea ilegal) es por ingenuidad.	0
d_565_01	AL CONTRARIO HAY QUE FRENAR EN SECO LA ENTRADA DE INMIGRANTES POR SUPUESTO PROHIBIENDO LLEGADA DE PATERAS!!!!	1
102168	@karmontielg Los profes de derecho: “voy a decir algo, a ver si las señoritas no se molestan”	1
s_248	Resumen de la política "sanitaria y asistencial" de ZPedro: Grupo 1-Inmigrantes (si ilegales, mejor): sanidad gratuita y ayudas y subsidios. Grupo 2-Españoles: aborto, eutanasia,y pagar impuestos para costear la sanidad y subsidios del grupo 1.	1
d_987_02	Y saldrán los listos, que si los españoles nos fuimos en los 60, si claro, a trabajar, con contrato de trabajo firmado antes y no a delinquir.	1
d_240_07	suerte que tu estas por encima del resto de mortales...	0
s_453	Todos queremos que las mafias dejen de forrarse con la inmigración ilegal. La solución no es dejar morir a los inmigrantes en el mar, pedazo de m...	1
103250	Por tercera vez, Ruben Valdez, logra suspender audiencia preliminar respecto a la denuncia en su contra por sextorsion. Que el capitán filmador ni piense que nos vamos a cansar. Hasta lograr justicia para las bomberas no vamos a parar.#NiUnaBomberaMas https://t.co/fQsGwPnUAZ	1
100158	@rubyriojano @Barbijaputa y por tanto, en vez quejarte de la ley vas y te marcas un #NotAllMen bien ofendidito.Podrias poner un par de retweets tuyos de esos que dices donde consideras que?	1
102129	@joseantoniokast Muchas veces el acoso se disfraza de actitudes machistas y las mujeres no saben si denunciar o no, porque quedan con la duda 🤔, me esta acosando o él es así.	1
102739	Nenaza, maricona, negro de mierda, sudaca, lopetegui etarra… de verdad, no os digo lo que le haría a más de uno porque me meten en la cárcel	1
100591	ㅡ Alguien tiene rico culo.Y le mete mano en el pantalón y bragas para acariciar ese culo. https://t.co/pApiHsZvlU	1
s_4200	A muy poco de que allí termine gobernando un partido musulman	1
s_1344	A mamar de las tradiciones cristianas, y si no te gusta, a tu puta casa de vuelta URL	1
103497	@electo_mania Cuanto más aislado se pretenda dejar a vox, más votos recibirá de votantes de PP, q ese victimismo le vendrá fenómenal. Imaginarse a PP y PSOE pactar un cordón. No m quiero imaginar el subidón de voz. Es mejor q se vayan desinflando poco a poco como CS y podemos.	0
s_1237	Payaso, racista sería si no hubiese uno de otra raza que la blanca. Muchos niños adoran al rey Baltasar. Si no te gustan nuestras tradiciones, nadie ye ata en este país.	1
s_3396	No a la inmigración ilegal	0
100612	🔝🔝 @essity se alía con Fundación Mujeres para combatir la #brecha de género en el mercado laboral 🤝🙋🏼‍♀️🙋🏼‍♀️#RRHH #empleo #laboral #trabajo #igualdadhttps://t.co/HnicQNCKHp	1
101514	@LaPeripocha @Sergio_Ramos_A Claro, porqué esta mujer amenazada en directo, llevaba la falda muy corta Así son las femilazis,buscando justicificacion al agresor, porqué la agredida no es de mi agrado Ya lo dijo Echeminga, era ketchup	1
100911	“ Usted sabe que dormir no está en mi vocabulario desde hace mucho tiempo. Aunque en cierta forma sí he sentido un cambio en el peso de los deberes, eso no lo negaré.”— Aunque la viera sonriendo, le conoce perfectamente.—“ ¿y usted? ¿ ha podido conciliar el sueño?” https://t.co/jWgq1bm8ro	0
103583	la víctima está siendo expuesta de cierta forma, y eso es otra forma de violencia hacia la mujer, violencia simbólica en mi humilde opinión. A su vez, respecto de los presuntos agresores sexuales (más allá que de los hechos), legalmente son presuntos hasta que no existan los	1
101100	@jenarovillamil es un hecho doloroso y lamentable, ante la ausencia de una política migratoria del Estado comprometida con los derechos humanos. https://t.co/ZsPF5BZbgP	0
100123	@JimMonteverdi @ZLaicos @ClauIrenita99 Se llama micromachismo, y podéis ayudar a frenarlo vosotros también, os lo agradeceríamos mucho 😉.	1
s_2867	"Según la Yoli de una recuperación más justa" necesitas inventar para argumentar? ya te he puesto a cambio de q, otra cosa es q no te guste la realidad...	0
100067	Un tribunal chino desestima el primer caso de #Metoo, y amenaza con acabar con este incipiente movimiento en el país https://t.co/POlQyqSPMi vía @publico_es Por @kohanm	0
d_813_01	Como lo hicieron con él y su mujer.	0
101621	¿Qué harán las feminazis ahora que la feminazi máxima, Kena Lorenzini, fue descubierta como acosadora sexual y laboral? Seguro que por ser de izquierda no harán nada. Como ocurrió con Boric	1
101161	Ni diversidad funcional ni capacidades diferentes: DISCAPACIDAD https://t.co/l1x0aXLAll a través de @diarioelcomun	0
s_138	Ya sabéis chicos.. Las listas de espera se alargarán..	1
101371	El interruptor masculino para entender a las mujeres está en el punto H. Por eso los maricones a los que les han dado por culo las entienden	1
s_4004	16.10 KOMINTERN &amp; FORO DE SAO PAULO "Con q sea verdad el 1% ya es GRAVISIMO." --------------------- Y se puede decir más ALTO, pero no más CLARO. INFORMACIÓN SENSIBLE que tiene NICOLÁS MADURO, sobre el PSOE y PODEMOS. URL	0
d_1767_03	Pues casualidad de las casualidades, hubo un incidente en el avion y tuvimos que aterrizar en Sevilla.	0
100098	@MGTOW_Chilensis @meganoticiascl Me an contado que este gueveta de sepulveda es prepotente,leantaoraja	0
s_1612	Por que no se va a joder a su puta tierra y nos deja en paz con nuestras tradiciones!!!	1
100726	Hola tenemos vecinos activos, pareja, chica o chico en San Borja o cerca? #putivecinos #Vecinos #swinger https://t.co/vyXbnFrkIV	0
103089	Si bien las relaciones abusivas son peligrosas, la evidencia muestra que los lazos del matrimonio y la paternidad reducen el riesgo de suicidio.Para los hombres, el matrimonio es especialmente protector.Para las mujeres, la maternidad es especialmente protectora. https://t.co/oEl2VaPDBx	1
100231	@LauraRdondo Laura, lo del #yositecreo en apoyo a Juana Rivas... No se como calificarlo entonces...	1
100301	@JosLuis37800209 @ginamonteli @FranciaMarquezM @soyporquesomos_ @GustavoBolivar @Estamos_Listas @ConFrancia2022 @alegriafonseca Para que tu ignorancia y soberbia sean menos: Que las mujeres tengan acceso a los títulos de la tierra, acceso al agua, al crédito, a la tecnología en condiciones de igualdad y con sentido de acción positiva y de reparación histórica para las mujeres el pueblo negro	1
d_1675_01	Vomitiva la telesánchez y el Lord Haw Haw del sanchismo, x. fortes, en La Noche en 24 Horas, tratando esto asunto.	0
102376	este dance break d puma me grito en la cara ya stanealos vrg y tambien se lo enseñe a toda mi familia 😔 https://t.co/EiBJn0zDL9	0
s_4214	Qué manden Legionarios y Regulares y los devuelvan al mar.	1
102336	Aunque para las aguilas una carrera pesa más que un matrimonio forzado lo mejor que le pudo pasar fue que esa tabla fue abriendo ining si hubiera sido en el séptimo hubieran entrado 3 más.	0
s_4096	5.64 INMIGRACION "La entrada de inmigracion ilegal AUMENTA. ¿qui est prode? ----------- Tras la 1 reunión de Sánchez con Soros llegan a España el 83% de todos las entradas ilegales del 2018 y el 53% de las llegadas totales que se contabilizan en los últimos 10 años. (@user)	1
103533	#15Ene La Central UNETE exige la inmediata libertad de nuestro compañero dirigentw sindical Jean Mendoza, quien fue detenido arbitrariamente por el CICPC la tarde de hoy. ¡Basta de violación a la libertad sindical y derecho humanos de los venezolanos! https://t.co/a8AcNc3rk7	0
s_4060	5.39 INMIGRACIÓN "Goteo Insufrible" ---------------- 🔴Ya conocemos la nacionalidad de los menores que asesinaron a golpes a un hombre de 39 años en Madrid. Si, son Menas marroquíes. (@user) URL	1
103535	UHHH, QUE PROBLEMON...A CUIDARSE CHICOS DE AQUI EN MAS...KICILLOF EN UN ACTO CON LA BONAERENSE FUE CLARO CON LA POLICIA: "NO VOY A PERMITIR NINGUNA VIOLACION, A LOS DERECHOS HUMANOS"SABES QUE ? LA POLICIA NO TE VA A DETENER UN SOLO CHORRO NI DISPARARLE POR LAS DUDAS. https://t.co/6rhqiEH7tb	0
d_1645_01	Un abrazo, no es un manoseo ni incluye apalancar a la chica, que queda atrapada.	0
s_2233	🤣🤣🤣🤣 es totalmente al revés, cuándo las cosas van bien votan al PSOE y cuándo este ha creado una crisis la gente vota por mayoría absoluta al PP, ésto ha sido siempre así. URL	0
103515	@tengountigre Una cosa es una denuncia de violacion, que la justicia definirá y otra politizarla…. Lo que estás haciendo vos.	1
d_59_03	Son terroristas que disfrutan sembrando terror.	0
100777	YouTube oculta la cifra de 'No me gusta' en sus vídeos para silenciar a los acosadores https://t.co/hPEy38TLx5	0
103398	y no es que me haga la progre, si me aclaran que es para nene/a de entrada ya sé a lo que se refieren, pero ví adultos que no querían llevar algo para su hijo porque tenía UN DELFÍN y si maquina es un producto para niños que querés que tenga dibujado unas tetas y un fierro?	0
s_526	Miré si aquí en Argentina hubiéramos pensado así, cuantos millones de sus compatriotas hubieran muerto o pasado penurias inhumanas, es irónico leer a un "español" en contra d la inmigración y d la ilegalidad, q poca memoria	0
101107	O sea, ¿tienen claro que hasta ahora ningún candidato de los "presidenciables" mas opcionados ha tomado en serio nada respecto a derechos sexuales y reproductivos e incluso puede ir EN CONTRA de lo que ya hay?Es más no hay ninguna política en salud decente.	0
103327	@Haydde22 El el bestido de la dama chedy, en el lado izquierdo (encima de ceno) vi algo brillar como un sujetador.Si el sujetador tenia algun hilo y al moverse este hala, es obvio que se desvele la naturaleza del ceno. Algo asi.	1
103554	Que casual primero Burric, después Daza y Kast y Hoy el Gob de Chile! TODOS DE ACUERDO EN VIOLAR LA LIBERTAD DE LAS PERSONAS#PLANDEMIA #COVID19 #NWO	0
100630	UNICEF Perú despliega estudio para identificar la brecha digital de género entre adolescentes del Perú https://t.co/xULgLLG7px	0
103551	@marielfernn @DrMoMoGa que necesidad de subir la foto del bebé y violar su privacidad y la de los papás x un like	0
d_1311_05	SInceramente espero que no. FYI, nada va a cambiar.	0
s_150	Que vergüenza y no hay dinero para pensiones, para la equiparación GC y CNP, para reducir lista de espera, mejorar la sanidad, etc	1
d_1353_03	Preguntarme por un estudio en el que basar una metáfora?	0
d_1516_02	Otros todavía no habéis caído del árbol---	0
101958	Cuando el gobierno entienda que los Ministerios de la Juventud y de la Mujer existen para gastar dinero del presupuesto anual y sobreentienda que lo mejor es juntarlos y crear el Ministerio de la Familia o lo que sea para así garantizar mejor la igualdad entre todos, hablamos https://t.co/3Lz9txa0J3	1
102107	Los derechos sexuales y reproductivos de las mujeres no deberían de ser un tema de “campaña” o para jalar gente a que vote o no por alguien… https://t.co/CuqAOA86BX	1
100148	@MiguelPureza A mi me sabe fatal, pero lo que leo en tuiter no es lo que veo en el mundo real. 17 veces me han dicho “cambia de médico” hablando de médicos distintos. De verdad que me sabe fatal por vosotros pero no sois la mayoría ni la norma. Es un poco notallmen, de verdad.	0
d_1699_01	De todos los comentarios, ¿alguien sabría distinguir los de los	0
101317	@edgarsalaf Yo no se porque Itiel Arroyo se quema en ese tipo de entrevistas, aparte el tema fue todo de liberación femenina y empoderamiento.	0
101854	@Hoyuelicos Lo que afecta a los hombres es el hembrismo y la violencia psicologica de las mujeres,no el "machismo".	1
101401	Siempre he pensado esto de todos los abogados ... Jajaja Bueno mi cuñado NO es así, me sorprende porque es el estereotipo perfecto! Costeño, ebrio y abogado https://t.co/YH6AjDlElH	0
103242	Travestido y otra persona caen como sospechosos de «sextorsión» - https://t.co/HJOFmPms2K	0
103456	La Universidad de Murcia ya cuenta con su II Plan de Igualdad. La transversalidad de género en la política universitaria o la estabilidad y promoción en el empleo son algunos de sus objetivos.Puedes acceder a él desde aquí: https://t.co/UpdmLWAthx https://t.co/KWQuXXn4LQ	0
103488	@feliluli @Facundo__41 @Flor_de_P Solo ella se autodijo PETERA DEL PRESIDENTE. No existe esa opinion en ningun diputado . Le dijimos q era una CINICA , PRIVILEGIADA Y MISERABLE. Si 3 loquitos le dicen petera , esos loquitos estan en todos lados y nadie sale a llorar victimismo.	1
102011	La lagartona Zoraida Avalos ya no tiene reparos en mostrar lo mafiosa que es#YoCaviar #BetoASaber https://t.co/L2OSUbHA8R	1
s_1729	Un vídeo de un centro educativo para los emigrantes menores de edad que entran ilegalmente en España. Te ruego que lo difundas para que España se entere,de una vez como nos agradecen que los acojamos. URL	1
s_889	El problema es que los inmigrantes ilegales están ahí. Es imposible que no haya ninguno. Entonces o se le da un mínimo de sanidad (no digo que necesariamente una "cobertura completa") o al final sale mas caro, porque por no pagar 1 tratamiento esa persona contagia a 10.	1
d_1978_06	A los hijos de puta que les pagan miserias que también se les caiga el pelo, pero basta ya de defender a la gente solo porque son de otro color.	1
102242	@_lllolllo_ @Gaboita Si lo entiendo pero tu necesitas un buen mansplaining para entender mi comentario o el mensaje de gabo XD	1
s_3632	Alemania...los musulmanes destruyendo los adornos navideños, porque su religión no lo acepta. ¿ Quién dejo entrar a Europa a estas bestias ? URL	1
d_200_03	Retrasados, está diciendo la noticia que el que llevaba la daga y le cortó la cabeza fue el puto mafioso que los metió en un barco de mierda a cambio de 2.500€.	0
s_99	Y los recortes quien los sufrimos ?? Los que hemos pagado impuestos toda la vida.	1
s_1176	Que den por c*** a este gilipollas y que se vaya a su país a disfrutar de sus tradiciones.	1
d_886_01	4 años de pena por trata de seres humanos...	0
